# Supplementary material for: Low-complexity regions in fungi display functional groups and are depleted in positively charged amino acids
Source: NAR Genom Bioinform. 2025 Feb 27;7(1):lqaf014. doi: 10.1093/nargab/lqaf014 (PMC11878562; doi:10.1093/nargab/lqaf014)
Supplement: lqaf014_Supplemental_Files [file lqaf014_supplemental_files.zip]

Archive with 5 entries (5 files):
- Copy of Supplementary File S1.xlsx
- S10.pdf
- S2.zip
- Supplementary Figures SF1.pdf
- Supplementary.docx
