# Supplementary material for: Low-complexity regions in fungi display functional groups and are depleted in positively charged amino acids
Source: NAR Genom Bioinform. 2025 Feb 27;7(1):lqaf014. doi: 10.1093/nargab/lqaf014 (PMC11878562; doi:10.1093/nargab/lqaf014)
Supplement: lqaf014_Supplemental_Files [file lqaf014_supplemental_files.zip › Copy of Supplementary File S1.xlsx]

## Sheet: Dataset_organisms
assemblyid	Phylum	primary_lifestyle	organism	Class	Order	taxid	species_taxid	name	strain	BUSCO score fungi_odb10	BUSCO microsporidia_odb10	Scaffold N50 (Mb)	scaffold L50	Genome size (Mb)
GCA_000002525.1	Ascomycota	unspecified_saprotroph	Yarrowia lipolytica CLIB122	Saccharomycetes	Saccharomycetales	284591	4952	Yarrowia lipolytica CLIB122	CLIB122	97.9		3.633	3	20.6
GCA_000146045.2	Ascomycota	nectar/tap_saprotroph	Saccharomyces cerevisiae S288C	Saccharomycetes	Saccharomycetales	559292	4932	Saccharomyces cerevisiae S288C	strain=S288C	96.7		0.924	6	12.2
GCA_000146945.2	Ascomycota	plant_pathogen	Sclerotinia sclerotiorum 1980 UF-70	Leotiomycetes	Helotiales	665079	5180	Sclerotinia sclerotiorum 1980 UF-70	strain=1980	96.9		1.626	9	38.5
GCA_000149335.2	Ascomycota	soil_saprotroph	Coccidioides immitis RS	Eurotiomycetes	Onygenales	246410	5501	Coccidioides immitis RS	strain=RS	98.9		4.324	3	29
GCA_000149845.2	Ascomycota	nectar/tap_saprotroph	Schizosaccharomyces japonicus yFS275	Schizosaccharomycetes	Schizosaccharomycetales	402676	4897	Schizosaccharomyces japonicus yFS275	strain=yFS275	92.3		3.867	2	11.7
GCA_000150675.2	Ascomycota	plant_pathogen	Verticillium dahliae VdLs,17	Sordariomycetes	Glomerellales	498257	27337	Verticillium dahliae VdLs,17	strain=VdLs,17	91.7		1.274	9	33.9
GCA_000151645.1	Ascomycota	ectomycorrhizal	Tuber melanosporum	Ascomycota class incertae sedis	Ascomycota order incertae sedis	39416	39416	Tuber melanosporum	strain=Mel28	95.2		0.639	60	124.9
GCA_000167675.2	Ascomycota	mycoparasite	Trichoderma reesei QM6a	Sordariomycetes	Hypocreales	431241	51453	Trichoderma reesei QM6a	strain=QM6a	99		1.22	9	33.4
GCA_000182965.3	Ascomycota	nectar/tap_saprotroph	Candida albicans SC5314	Saccharomycetes	Saccharomycetales	237561	5476	Candida albicans SC5314	SC5314	95.7		2.232	3	14.3
GCA_000219625.1	Ascomycota	plant_pathogen	Zymoseptoria tritici IPO323	Dothideomycetes	Capnodiales	336722	1047171	Zymoseptoria tritici IPO323	strain=IPO323	99.3		2.675	6	39.7
GCA_000225545.1	Ascomycota	animal_parasite	Arthrobotrys oligospora ATCC 24927	Orbiliomycetes	Orbiliales	756982	13349	Arthrobotrys oligospora ATCC 24927	ATCC 24927	98		2.037	8	40.1
GCA_000230625.1	Ascomycota	animal_parasite	Exophiala dermatitidis NIH/UT8656	Eurotiomycetes	Chaetothyriales	858893	5970	Exophiala dermatitidis NIH/UT8656	NIH/UT8656	98.9		3.624	4	26.4
GCA_001477545.1	Ascomycota	animal_parasite	Pneumocystis carinii B80	Pneumocystomycetes	Pneumocystidales	1408658	4754	Pneumocystis carinii B80	strain=B80	89.7		0.465	7	7.7
GCA_001929475.1	Ascomycota	plant_pathogen	Neolecta irregularis DAH-3	Neolectomycetes	Neolectales	1198029	48691	Neolecta irregularis DAH-3	strain=DAH-3	83.1		0.017	212	14.2
GCA_012184305.1	Ascomycota	animal_parasite	Drechslerella brochopaga	Orbiliomycetes	Orbiliales	47238	47238	Drechslerella brochopaga	strain=YMF1,01829	97		0.513	26	35.4
GCA_012184315.1	Ascomycota	animal_parasite	Arthrobotrys entomopaga	Orbiliomycetes	Orbiliales	321852	321852	Arthrobotrys entomopaga	strain=CBS642,8	97.7		0.579	23	38.4
GCA_905067625.1	Ascomycota	plant_pathogen	Blumeria graminis f, sp, triticale	Leotiomycetes	Erysiphales	1689686	34373	Blumeria graminis f, sp, triticale		98.7		15.158	4	141.4
GCA_019456465.1	Ascomycota	lichenized	Bacidia gigantensis	Lecanoromycetes	Lecanorales	2732470	2732470	Bacidia gigantensis		98.1		1.807	8	33.1
GCA_000002945.2	Ascomycota	nectar_tap_saprotroph	Schizosaccharomyces pombe	Schizosaccharomycetes	Schizosaccharomycetales	4896	4896	Schizosaccharomyces pombe	strain=972h-	95.5		4.54	2	12.6
GCA_000182925.2	Ascomycota	unspecified_saprotroph	Neurospora crassa OR74A	Sordariomycetes	Sordariales	367110	5141	Neurospora crassa OR74A	strain=OR74A	95.9		6.001	3	41.1
GCA_000149205.2	Ascomycota	unspecified_saprotroph	Aspergillus nidulans FGSC A4	Eurotiomycetes	Eurotiales	227321	162425	Aspergillus nidulans FGSC A4	strain=FGSC A4	98		2.479	5	30.3
GCA_000006255.1	Basidiomycota	wood_saprotroph	Postia placenta Mad-698-R	Agaricomycetes	Polyporales	561896	104341	Postia placenta Mad-698-R	strain=Mad-698-R	93.8		0.323	85	90.9
GCA_000181695.1	Basidiomycota	soil_saprotroph	Malassezia globosa CBS 7966	Malasseziomycetes	Malasseziales	425265	76773	Malassezia globosa CBS 7966	strain=CBS 7966	84.5		0.655	5	9
GCA_000182895.1	Basidiomycota	soil_saprotroph	Coprinopsis cinerea okayama7#130	Agaricomycetes	Agaricales	240176	5346	Coprinopsis cinerea okayama7#130	okayama7#130	92.8		3.468	5	36.2
GCA_000204055.1	Basidiomycota	plant_pathogen	Melampsora larici-populina 98AG31	Pucciniomycetes	Pucciniales	747676	203908	Melampsora larici-populina 98AG31	strain=98AG31	87.5		1.146	27	101.1
GCA_000218685.1	Basidiomycota	wood_saprotroph	Serpula lacrymans var, lacrymans S7,9	Agaricomycetes	Boletales	578457	85982	Serpula lacrymans var, lacrymans S7,9	strain=S7,9	96.2		2.944	6	42.8
GCA_000328475.2	Basidiomycota	plant_pathogen	Ustilago maydis 521	Ustilaginomycetes	Ustilaginales	5270	5270	Ustilago maydis 521	521	97.7		0.885	7	19.7
GCA_000400465.1	Basidiomycota	unspecified_saprotroph	Wallemia ichthyophaga EXF-994	Wallemiomycetes	Wallemiales	1299270	245174	Wallemia ichthyophaga EXF-994	strain=EXF-994	89.5		0.437	9	9.7
GCA_000711695.1	Basidiomycota	wood_saprotroph	Tilletiaria anomala UBC 951	Exobasidiomycetes	Georgefischeriales	1037660	5281	Tilletiaria anomala UBC 951	strain=UBC 951	88.2		0.127	43	18.7
GCA_000827485.1	Basidiomycota	ectomycorrhizal	Amanita muscaria Koide BX008	Agaricomycetes	Agaricales	946122	41956	Amanita muscaria Koide BX008	strain=Koide BX008	94.6		0.168	54	40.7
GCA_015039355.1	Basidiomycota	ectomycorrhizal	Ramaria rubella	Agaricomycetes	Gomphales	113071	113071	Ramaria rubella	strain=UT-36052-T	97.7		0.229	137	105.5
GCA_016906535.1	Basidiomycota	plant_pathogen	Rhizoctonia solani	Agaricomycetes	Cantharellales	456999	456999	Rhizoctonia solani	strain=AG-1 IA	89.3		2.303	7	40.7
GCA_000149245.3	Basidiomycota	unspecified_saprotroph	Cryptococcus neoformans var. grubii H99	Tremellomycetes	Tremellales	235443	5207	Cryptococcus neoformans var. grubii H99	strain=H99	92.6		1.422	6	18.9
GCA_000149925.1	Basidiomycota	plant_pathogen	Puccinia graminis f. sp. tritici CRL 75-36-700-3	Pucciniomycetes	Pucciniales	418459	5297	Puccinia graminis f. sp. tritici CRL 75-36-700-3	strain=CRL 75-36-700-3	85.8		0.965	30	88.7
GCA_000708205.1	Basidiomycota	plant_pathogen	Mixia osmundae IAM 14324	Mixiomycetes	Mixiales	764103	34349	Mixia osmundae IAM 14324	strain=IAM 14324	87		1.195	5	13.6
GCA_000292625.1	Basidiomycota	wood_saprotroph	Dacryopinax primogenitus	Dacrymycetes	Dacrymycetales	1858805	1858805	Dacryopinax primogenitus	strain=DJM-731 SS1	93.7		1.233	10	29.5
GCA_000151295.1	Blastocladiomycota	soil_saprotroph	Allomyces macrogynus ATCC 38327	Blastocladiomycetes	Blastocladiales	578462	28583	Allomyces macrogynus ATCC 38327	strain=ATCC 38327	83.2		1.115	17	57.1
GCA_002102555.1	Blastocladiomycota	animal_parasite	Catenaria anguillulae PL171	Blastocladiomycetes	Blastocladiales	765915	109876	Catenaria anguillulae PL171	strain=PL171	71.4		0.218	41	41.3
GCA_000182565.2	Chytridiomycota	pollen_saprotroph	Spizellomyces punctatus DAOM BR117	Spizellomycetes	Spizellomycetales	645134	109760	Spizellomyces punctatus DAOM BR117	strain=DAOM BR117	90.4		1.466	7	24.1
GCA_000203795.1	Chytridiomycota	animal_parasite	Batrachochytrium dendrobatidis JAM81	Rhizophydiomycetes	Rhizophydiales	684364	109871	Batrachochytrium dendrobatidis JAM81	strain=JAM81	88.3		1.484	6	24.3
GCA_001574975.1	Chytridiomycota	litter_saprotroph	Gonapodya prolifera JEL478	Monoblepharidomycetes	Monoblepharidales	1344416	1123529	Gonapodya prolifera JEL478	strain=JEL478	76.6		0.347	42	48.8
GCA_002104985.1	Chytridiomycota	litter_saprotroph	Rhizoclosmatium globosum	Chytridiomycetes	Chytridiales	329046	329046	Rhizoclosmatium globosum	strain=JEL800	75.9		0.292	51	57
GCA_003614705.1	Chytridiomycota	algal_parasite	Blyttiomyces helicus	Chytridiomycetes	Chytridiomycetes order incertae sedis	388810	388810	Blyttiomyces helicus		36.3		0.007	1973	46.5
GCA_003615045.1	Chytridiomycota	mycoparasite	Caulochytrium protostelioides	Caulochytriomycetes	Caulochytriales	1555241	1555241	Caulochytrium protostelioides	strain=ATCC 52028	67.7		0.092	68	21.8
GCA_006535955.1	Chytridiomycota	plant_pathogen	Synchytrium endobioticum	Synchytriomycetes	Synchytriales	286115	286115	Synchytrium endobioticum	strain=MB42	74.1		0.044	153	21.5
GCA_006535965.1	Chytridiomycota	pollen_saprotroph	Spizellomyces sp, 'palustris'	Spizellomycetes	Spizellomycetales	117820	117820	Spizellomyces sp, 'palustris'	strain=CBS 455,65	91.9		0.219	32	22.9
GCA_006535975.1	Chytridiomycota	unspecified_saprotroph	Chytriomyces confervae	Chytridiomycetes	Chytridiales	246404	246404	Chytriomyces confervae	strain=CBS 675,73	74.8		0.044	205	36
GCA_006535985.1	Chytridiomycota	plant_pathogen	Synchytrium microbalum	Synchytriomycetes	Synchytriales	1806994	1806994	Synchytrium microbalum	strain=JEL517	78.8		0.519	16	26.2
GCA_006536005.1	Chytridiomycota	pollen_saprotroph	Powellomyces hirtus	Spizellomycetes	Spizellomycetales	109895	109895	Powellomyces hirtus	strain=CBS 809,83	89.9		0.158	47	26.2
GCA_000439145.3	Glomeromycotina	arbuscular_mycorrhizal	Rhizophagus irregularis DAOM 181602=DAOM 197198	Glomeromycetes	Glomerales	747089	588596	Rhizophagus irregularis DAOM 181602=DAOM 197198	strain=DAOM 197198	94.7		0.336	129	136.7
GCA_003547095.1	Glomeromycotina	arbuscular_mycorrhizal	Diversispora epigaea	Glomeromycetes	Diversisporales	1348612	1348612	Diversispora epigaea	strain=IT104	92		0.453	109	156.6
GCA_003549995.1	Glomeromycotina	arbuscular_mycorrhizal	Rhizophagus sp, MUCL 43196	Glomeromycetes	Glomerales	1803374	1803374	Rhizophagus sp, MUCL 43196	strain=MUCL 43196	93.9		0.137	269	125.9
GCA_003550305.1	Glomeromycotina	arbuscular_mycorrhizal	Glomus cerebriforme	Glomeromycetes	Glomerales	658196	658196	Glomus cerebriforme	strain=DAOM 227022	94.1		0.148	266	136.8
GCA_003550325.1	Glomeromycotina	arbuscular_mycorrhizal	Gigaspora rosea	Glomeromycetes	Gigasporales	44941	44941	Gigaspora rosea	strain=DAOM 194757	93.5		0.232	734	567.9
GCA_009809945.1	Glomeromycotina	arbuscular_mycorrhizal	Gigaspora margarita	Glomeromycetes	Gigasporales	4874	4874	Gigaspora margarita	strain=BEG34	93.2		0.327	743	773.1
GCA_015698045.1	Glomeromycotina	arbuscular_mycorrhizal	Rhizophagus clarus	Glomeromycetes	Glomerales	94130	94130	Rhizophagus clarus	strain=HR1	94.7		1.307	40	146.8
GCA_016748015.1	Glomeromycotina	lichenized	Geosiphon pyriformis	Archaeosporomycetes	Archaeosporales	50956	50956	Geosiphon pyriformis	strain=uo1	87.9		0.703	57	128.3
GCA_001953115.1	Kickxellomycotina	animal_endosymbiont	Smittium mucronatum	Harpellomycetes	Harpellales	133383	133383	Smittium mucronatum	strain=ALG-7-W6	66.6		0.023	1304	102.4
GCA_001969505.1	Kickxellomycotina	animal_endosymbiont	Zancudomyces culisetae	Harpellomycetes	Harpellales	1213189	1213189	Zancudomyces culisetae	strain=COL-18-3	67.8		0.026	323	28.7
GCA_001970855.1	Kickxellomycotina	animal_endosymbiont	Smittium culicis	Harpellomycetes	Harpellales	133412	133412	Smittium culicis	strain=GSMNP	70.5		0.02	1182	77.1
GCA_002104995.1	Kickxellomycotina	soil_saprotroph	Linderina pennispora	Kickxellomycetes	Kickxellales	61395	61395	Linderina pennispora	strain=ATCC 12442	80.4		0.909	9	26.2
GCA_002705745.1	Kickxellomycotina	soil_saprotroph	Coemansia reversa NRRL 1564	Kickxellomycetes	Kickxellales	763665	61392	Coemansia reversa NRRL 1564	strain=NRRL 1564	88.2		0.347	21	21.8
GCA_003086715.1	Kickxellomycotina	animal_endosymbiont	Smittium megazygosporum	Harpellomycetes	Harpellales	133381	133381	Smittium megazygosporum	strain=SC-DP-2	67.3		0.025	441	43.5
GCA_003086725.1	Kickxellomycotina	animal_endosymbiont	Furculomyces boomerangus	Harpellomycetes	Harpellales	61424	61424	Furculomyces boomerangus	strain=AUS-77-4	75.2		0.044	194	28.1
GCA_003086735.1	Kickxellomycotina	animal_endosymbiont	Smittium simulii	Harpellomycetes	Harpellales	133385	133385	Smittium simulii	strain=SWE-8-4	68.7		0.084	167	43.9
GCA_003097675.1	Kickxellomycotina	animal_endosymbiont	Smittium angustum	Harpellomycetes	Harpellales	133377	133377	Smittium angustum	strain=AUS-126-30	75.6		0.044	187	28
GCA_003614675.1	Kickxellomycotina	mycoparasite	Dimargaris cristalligena	Dimargaritomycetes	Dimargaritales	215637	215637	Dimargaris cristalligena	strain=RSA 468	78.4		0.024	395	30.7
GCA_000146465.1	Microsporidia	animal_parasite	Encephalitozoon intestinalis ATCC 50506	Microsporidea	Nosematida	876142	58839	Encephalitozoon intestinalis ATCC 50506	strain=ATCC 50506	22.9	99.2	0.205	5	2.2
GCA_000192795.1	Microsporidia	animal_parasite	Vavraia culicis subsp, floridensis	Microsporidea	Glugeida	948595	103449	Vavraia culicis subsp, floridensis	strain=floridensis	19.1	95	0.094	21	6.1
GCA_000209485.1	Microsporidia	animal_parasite	Enterocytozoon bieneusi H348	Microsporidea	Nosematida	481877	31281	Enterocytozoon bieneusi H348	strain=H348	13.1	54.2	0.002	136	3.9
GCA_000230595.3	Microsporidia	animal_parasite	Edhazardia aedis USNM 41457	Microsporidea	Amblyosporida	1003232	70536	Edhazardia aedis USNM 41457	strain=USNM 41457	18.5	90.3	0.434	35	51.3
GCA_000231115.1	Microsporidia	animal_parasite	Vittaforma corneae ATCC 50505	Microsporidea	Nosematida	993615	42399	Vittaforma corneae ATCC 50505	strain=ATCC 50505	15.7	77.3	0.115	9	3.2
GCA_000250985.1	Microsporidia	animal_parasite	Nematocida parisii ERTm1	Microsporidea	Ovavesiculida	881290	586133	Nematocida parisii ERTm1	strain=ERTm1	19.7	97	0.65	3	4.1
GCA_000277815.3	Microsporidia	animal_parasite	Encephalitozoon hellem ATCC 50504	Microsporidea	Nosematida	907965	27973	Encephalitozoon hellem ATCC 50504	strain=ATCC 50504	23.3	99.8	0.2	6	2.3
GCA_000280035.2	Microsporidia	animal_parasite	Encephalitozoon romaleae SJ-2008	Microsporidea	Nosematida	1178016	571949	Encephalitozoon romaleae SJ-2008	strain=SJ-2008	23	99.2	0.195	6	2.2
GCA_000316135.1	Microsporidia	animal_parasite	Trachipleistophora hominis	Microsporidea	Glugeida	72359	72359	Trachipleistophora hominis		16.2	88.2	0.05	46	8.5
GCA_000383075.1	Microsporidia	animal_parasite	Nosema bombycis CQ1	Microsporidea	Nosematida	578461	27978	Nosema bombycis CQ1	strain=CQ1	18.2	48.3	0.057	47	15.7
GCA_000385875.2	Microsporidia	animal_parasite	Anncaliia algerae PRA339	Microsporidea	Neopereziida	1288291	723287	Anncaliia algerae PRA339	strain=PRA339	16.6	75.7	0.072	36	12.2
GCA_000447185.1	Microsporidia	animal_parasite	Nosema apis BRL 01	Microsporidea	Nosematida	1037528	35231	Nosema apis BRL 01	strain=BRL 01	13.9	69.2	0.024	90	8.6
GCA_000738915.1	Microsporidia	animal_parasite	Nematocida sp, 1 ERTm6	Microsporidea	Ovavesiculida	1138374	1155007	Nematocida sp, 1 ERTm6	strain=ERTm6	19.5	99	0.797	3	4.3
GCA_000760515.2	Microsporidia	animal_parasite	Mitosporidium daphniae	Microsporidea		1485682	1485682	Mitosporidium daphniae	strain=UGP3	32	35	0.032	50	5.6
GCA_000803265.1	Microsporidia	animal_parasite	Ordospora colligata OC4	Microsporidea	Nosematida	1354746	174685	Ordospora colligata OC4	strain=OC4	21.8	98.8	0.229	5	2.3
GCA_000988165.1	Microsporidia	animal_parasite	Nosema ceranae	Microsporidea	Nosematida	40302	40302	Nosema ceranae	strain=PA08 1199	21.8	96.8	0.043	35	5.7
GCA_001432165.1	Microsporidia	animal_parasite	Pseudoloma neurophilia	Microsporidea	Glugeida	146866	146866	Pseudoloma neurophilia	strain=MK1	10.7	63.3	0.006	182	5.2
GCA_001642395.1	Microsporidia	animal_parasite	Nematocida displodere	Microsporidea	Ovavesiculida	1805483	1805483	Nematocida displodere	strain=JUm2807	21.2	98.5	0.441	3	3.1
GCA_001642415.1	Microsporidia	animal_parasite	Nematocida sp, ERTm5	Microsporidea	Ovavesiculida	1805481	1805481	Nematocida sp, ERTm5	strain=ERTm5	20.4	99.7	0.099	15	4.4
GCA_001875675.1	Microsporidia	protistan_parasite	Amphiamblys sp, WSBS2006	Rudimicrosporea	Metchnikovellida	1866961	1866961	Amphiamblys sp, WSBS2006		19.4	39.3	0.012	114	5.6
GCA_002081675.1	Microsporidia	animal_parasite	Enterocytozoon hepatopenaei	Microsporidea	Nosematida	646526	646526	Enterocytozoon hepatopenaei	strain=TH1	13.1	51.8	0.125	10	3.3
GCA_002087885.1	Microsporidia	animal_parasite	Hepatospora eriocheir	Microsporidea	Nosematida	1081669	1081669	Hepatospora eriocheir	strain=GB1	10.1	48.3	0.017	78	4.6
GCA_002087915.1	Microsporidia	animal_parasite	Enterospora canceri	Microsporidea	Nosematida	1081671	1081671	Enterospora canceri	strain=GB1	13.3	60	0.027	33	3.1
GCA_004000155.1	Microsporidia	animal_parasite	Tubulinosema ratisbonensis	Microsporidea	Neopereziida	291195	291195	Tubulinosema ratisbonensis	strain=Franzen	16.5	75.2	0.012	187	7.6
GCA_004325065.1	Microsporidia	animal_parasite	Hamiltosporidium magnivora	Microsporidea	Microsporidea order incertae sedis	148818	148818	Hamiltosporidium magnivora		20	80.7	0.01	608	20.7
GCA_004325075.1	Microsporidia	animal_parasite	Hamiltosporidium tvaerminnensis	Microsporidea	Microsporidea order incertae sedis	1176355	1176355	Hamiltosporidium tvaerminnensis		20.3	63.2	0.012	606	25.2
GCA_014805555.1	Microsporidia	animal_parasite	Thelohania contejeani	Microsporidea	Glugeida	164912	164912	Thelohania contejeani		23.2	96.2	0.027	106	10.4
GCA_014805705.1	Microsporidia	animal_parasite	Cucumispora dikerogammari	Microsporidea	Glugeida	658444	658444	Cucumispora dikerogammari	strain=Dv6	11.9	42.2	0.01	904	32.4
GCA_015832245.1	Microsporidia	animal_parasite	Nosema granulosis	Microsporidea	Nosematida	83296	83296	Nosema granulosis	strain=Ou3-Ou53	20.7	96	0.013	187	8.9
GCA_016255985.1	Microsporidia	animal_parasite	Dictyocoela roeselum	Microsporidea	Glugeida	288439	288439	Dictyocoela roeselum		5.7	30	0.003	247	2.2
GCA_016256075.1	Microsporidia	animal_parasite	Dictyocoela muelleri	Microsporidea	Glugeida	279532	279532	Dictyocoela muelleri		15.2	81.7	0.007	1832	41.9
GCA_000739165.1	Mortierellomycotina	soil_saprotroph	Podila verticillata NRRL 6337	Mortierellomycetes	Mortierellales	1069443	78898	Podila verticillata NRRL 6337	strain=NRRL 6337	95.6		2.912	6	41.9
GCA_001651415.1	Mortierellomycotina	soil_saprotroph	Linnemannia elongata AG-77	Mortierellomycetes	Mortierellales	1314771	310910	Linnemannia elongata AG-77	strain=AG-77	96.6		0.517	31	49.9
GCA_002105155.1	Mortierellomycotina	soil_saprotroph	Lobosporangium transversale	Mortierellomycetes	Mortierellales	64571	64571	Lobosporangium transversale	strain=NRRL 3116	95.6		0.673	22	42.8
GCA_015499975.1	Mortierellomycotina	soil_saprotroph	Dissophora ornata	Mortierellomycetes	Mortierellales	979620	979620	Dissophora ornata	strain=Z 71	93.9		0.024	467	38.4
GCA_015499985.1	Mortierellomycotina	soil_saprotroph	Haplosporangium gracile	Mortierellomycetes	Mortierellales	2779863	2779863	Haplosporangium gracile	strain=Z 33	96.5		0.036	377	44.9
GCA_015500005.1	Mortierellomycotina	soil_saprotroph	Entomortierella lignicola	Mortierellomycetes	Mortierellales	979712	979712	Entomortierella lignicola	strain=Z 36	93.8		0.019	530	35.3
GCA_015500155.1	Mortierellomycotina	soil_saprotroph	Haplosporangium bisporale	Mortierellomycetes	Mortierellales	1897645	1897645	Haplosporangium bisporale	strain=Z 9	76.6		0.009	1162	39
GCA_015502445.1	Mortierellomycotina	soil_saprotroph	Mortierella sp, GBA35	Mortierellomycetes	Mortierellales	1896188	1896188	Mortierella sp, GBA35	strain=GBA35	93.6		0.035	382	44.8
GCA_015502455.1	Mortierellomycotina	soil_saprotroph	Mortierella sp, AM989	Mortierellomycetes	Mortierellales	1896186	1896186	Mortierella sp, AM989	strain=AM989	95.6		0.029	404	40.2
GCA_015502465.1	Mortierellomycotina	soil_saprotroph	Mortierella sp, 14UC	Mortierellomycetes	Mortierellales	1896178	1896178	Mortierella sp, 14UC	strain=14UC	94.8		0.04	341	45.2
GCA_015502475.1	Mortierellomycotina	soil_saprotroph	Mortierella sp, AD031	Mortierellomycetes	Mortierellales	1896182	1896182	Mortierella sp, AD031	strain=AD031	93.5		0.037	364	44.8
GCA_015502485.1	Mortierellomycotina	soil_saprotroph	Mortierella sp, GBA39	Mortierellomycetes	Mortierellales	1896189	1896189	Mortierella sp, GBA39	strain=GBA39	95.6		0.033	455	50.9
GCA_015502505.1	Mortierellomycotina	soil_saprotroph	Linnemannia schmuckeri	Mortierellomycetes	Mortierellales	64567	64567	Linnemannia schmuckeri	strain=NRRL 6426	94.2		0.026	542	46.1
GCA_015502575.1	Mortierellomycotina	soil_saprotroph	Mortierella sp, AD010	Mortierellomycetes	Mortierellales	1896179	1896179	Mortierella sp, AD010	strain=AD010	94		0.019	581	38.6
GCA_015529505.1	Mortierellomycotina	soil_saprotroph	Haplosporangium sp, Z 11	Mortierellomycetes	Mortierellales	1897648	1897648	Haplosporangium sp, Z 11	strain=Z 11	96.5		0.057	182	33.5
GCA_015529515.1	Mortierellomycotina	soil_saprotroph	Haplosporangium sp, Z 767	Mortierellomycetes	Mortierellales	1897647	1897647	Haplosporangium sp, Z 767	strain=Z 767	96.7		0.06	170	33.5
GCA_015529795.1	Mortierellomycotina	soil_saprotroph	Haplosporangium sp, Z 27	Mortierellomycetes	Mortierellales	1897644	1897644	Haplosporangium sp, Z 27	strain=Z 27	94.6		0.021	515	36.1
GCA_015679515.1	Mortierellomycotina	soil_saprotroph	Mortierella sp, NVP85	Mortierellomycetes	Mortierellales	1896193	1896193	Mortierella sp, NVP85	strain=NVP85	93.1		0.022	548	42.8
GCA_015679535.1	Mortierellomycotina	soil_saprotroph	Podila horticola	Mortierellomycetes	Mortierellales	311239	311239	Podila horticola	strain=CK413	93.3		0.056	222	40.4
GCA_015679545.1	Mortierellomycotina	soil_saprotroph	Mortierella sp, AD094	Mortierellomycetes	Mortierellales	1896185	1896185	Mortierella sp, AD094	strain=AD094	94.8		0.021	609	43.8
GCA_015679585.1	Mortierellomycotina	soil_saprotroph	Entomortierella beljakovae	Mortierellomycetes	Mortierellales	979673	979673	Entomortierella beljakovae	strain=KOD1040	96		0.019	598	37.8
GCA_015679605.1	Mortierellomycotina	soil_saprotroph	Podila epigama	Mortierellomycetes	Mortierellales	979699	979699	Podila epigama	strain=NRRL 5512	90.7		0.016	649	32.9
GCA_015679695.1	Mortierellomycotina	soil_saprotroph	Mortierella sp, AD011	Mortierellomycetes	Mortierellales	1896180	1896180	Mortierella sp, AD011	strain=AD011	93.8		0.019	592	38.6
GCA_015680625.1	Mortierellomycotina	soil_saprotroph	Mortierella hygrophila	Mortierellomycetes	Mortierellales	979708	979708	Mortierella hygrophila	strain=NRRL 2591	95.9		0.129	102	46.1
GCA_015680635.1	Mortierellomycotina	soil_saprotroph	Lunasporangiospora selenospora	Mortierellomycetes	Mortierellales	979761	979761	Lunasporangiospora selenospora	strain=KOD1015	87.5		0.008	1396	40.5
GCA_015847235.1	Mortierellomycotina	soil_saprotroph	Linnemannia zychae	Mortierellomycetes	Mortierellales	979765	979765	Linnemannia zychae	strain=NRRL 2592	96.7		0.121	120	45.7
GCA_015849295.1	Mortierellomycotina	soil_saprotroph	Modicella reniformis	Mortierellomycetes	Mortierellales	1440133	1440133	Modicella reniformis	strain=MES-2147	82.1		0.006	2102	43.6
GCA_015849325.1	Mortierellomycotina	soil_saprotroph	Mortierella antarctica	Mortierellomycetes	Mortierellales	979670	979670	Mortierella antarctica	strain=KOD1229	96.3		0.047	226	35.5
GCA_015849335.1	Mortierellomycotina	soil_saprotroph	Entomortierella chlamydospora	Mortierellomycetes	Mortierellales	101097	101097	Entomortierella chlamydospora	strain=AD033	95.6		0.024	479	39
GCA_015852385.1	Mortierellomycotina	soil_saprotroph	Podila clonocystis	Mortierellomycetes	Mortierellales	979688	979688	Podila clonocystis	strain=AM1000	94.2		0.033	376	41.4
GCA_015852425.1	Mortierellomycotina	soil_saprotroph	Gryganskiella cystojenkinii	Mortierellomycetes	Mortierellales	979690	979690	Gryganskiella cystojenkinii	strain=1230	94.6		0.037	346	42.9
GCA_015852495.1	Mortierellomycotina	soil_saprotroph	Podila epicladia	Mortierellomycetes	Mortierellales	979697	979697	Podila epicladia	strain=KOD1059	92.1		0.031	363	38.1
GCA_016097855.1	Mortierellomycotina	soil_saprotroph	Linnemannia gamsii	Mortierellomycetes	Mortierellales	64522	64522	Linnemannia gamsii	strain=AD045	95.2		0.033	430	49.3
GCA_016097895.1	Mortierellomycotina	soil_saprotroph	Linnemannia exigua	Mortierellomycetes	Mortierellales	604196	604196	Linnemannia exigua	strain=NRRL 28262	92.4		0.02	732	48.1
GCA_016097935.1	Mortierellomycotina	soil_saprotroph	Dissophora globulifera	Mortierellomycetes	Mortierellales	979702	979702	Dissophora globulifera	strain=REB-010B	95.2		0.037	303	39.2
GCA_016097945.1	Mortierellomycotina	soil_saprotroph	Podila humilis	Mortierellomycetes	Mortierellales	64523	64523	Podila humilis	strain=KOD1050	79.5		0.016	551	29.2
GCA_016098005.1	Mortierellomycotina	soil_saprotroph	Podila minutissima	Mortierellomycetes	Mortierellales	64525	64525	Podila minutissima	strain=AD069	94.2		0.03	389	39.4
GCA_016098015.1	Mortierellomycotina	soil_saprotroph	Gamsiella multidivaricata	Mortierellomycetes	Mortierellales	101098	101098	Gamsiella multidivaricata	strain=NRRL 6456	92.4		0.023	469	36
GCA_016098025.1	Mortierellomycotina	soil_saprotroph	Mortierella sp, AD032	Mortierellomycetes	Mortierellales	1896183	1896183	Mortierella sp, AD032	strain=AD032	93.5		0.027	568	49.3
GCA_016098035.1	Mortierellomycotina	soil_saprotroph	Mortierella sp, GBA30	Mortierellomycetes	Mortierellales	1896187	1896187	Mortierella sp, GBA30	strain=GBA30	95.3		0.051	222	37
GCA_016098045.1	Mortierellomycotina	soil_saprotroph	Mortierella sp, GBA43	Mortierellomycetes	Mortierellales	1896190	1896190	Mortierella sp, GBA43	strain=GBA43	95.1		0.033	343	39.2
GCA_016098085.1	Mortierellomycotina	soil_saprotroph	Mortierella sp, NVP41	Mortierellomycetes	Mortierellales	1896192	1896192	Mortierella sp, NVP41	strain=NVP41	95.2		0.051	266	45.1
GCA_016098105.1	Mortierellomycotina	soil_saprotroph	Actinomortierella wolfii	Mortierellomycetes	Mortierellales	90253	90253	Actinomortierella wolfii	strain=NRRL 6351	96.6		0.094	113	34.2
GCA_016098155.1	Mortierellomycotina	soil_saprotroph	Actinomortierella ambigua	Mortierellomycetes	Mortierellales	1343610	1343610	Actinomortierella ambigua	strain=BC1065	96.6		0.049	243	37.9
GCA_016098165.1	Mortierellomycotina	soil_saprotroph	Mortierella polycephala	Mortierellomycetes	Mortierellales	41804	41804	Mortierella polycephala	strain=KOD948	95		0.032	303	32.6
GCA_019671135.1	Mortierellomycotina	soil_saprotroph	Linnemannia hyalina	Mortierellomycetes	Mortierellales	64524	64524	Linnemannia hyalina	strain=SCG-10	96.2		2.318	9	51.6
GCA_000149305.1	Mucoromycotina	soil_saprotroph	Rhizopus delemar RA 99-880	Mucoromycetes	Mucorales	246409	936053	Rhizopus delemar RA 99-880	strain=RA 99-880	93.9		3.104	6	46.1
GCA_000938895.1	Mucoromycotina	mycoparasite	Parasitella parasitica	Mucoromycetes	Mucorales	35722	35722	Parasitella parasitica	strain=CBS 412,66 substr, NGI-315 ade-	96.1		0.163	73	44.9
GCA_000950595.1	Mucoromycotina	soil_saprotroph	Mucor ambiguus	Mucoromycetes	Mucorales	91626	91626	Mucor ambiguus	strain=NBRC 6742	95.4		0.114	111	40.7
GCA_001638985.2	Mucoromycotina	dung_saprotroph	Phycomyces blakesleeanus NRRL 1555(-)	Mucoromycetes	Mucorales	763407	4837	Phycomyces blakesleeanus NRRL 1555(-)	strain=NRRL 1555(-)	96.9		1.516	11	53.9
GCA_001683725.1	Mucoromycotina	litter_saprotroph	Choanephora cucurbitarum	Mucoromycetes	Mucorales	101091	101091	Choanephora cucurbitarum	strain=KUS-F28377	94.2		0.028	322	29.1
GCA_002104935.1	Mucoromycotina	soil_saprotroph	Hesseltinella vesiculosa	Mucoromycetes	Mucorales	101127	101127	Hesseltinella vesiculosa	strain=NRRL 3301	93.8		0.571	14	27.2
GCA_002105135.1	Mucoromycotina	soil_saprotroph	Syncephalastrum racemosum	Mucoromycetes	Mucorales	13706	13706	Syncephalastrum racemosum	strain=NRRL 2496	93.9		2.374	5	30.7
GCA_002105175.1	Mucoromycotina	soil_saprotroph	Absidia repens	Mucoromycetes	Mucorales	90262	90262	Absidia repens	strain=NRRL 1336	96.2		1.295	11	47.4
GCA_002261195.1	Mucoromycotina	soil_saprotroph	Bifiguratus adelaidae	Mucoromycota class incertae sedis	Mucoromycota order incertae sedis	1938954	1938954	Bifiguratus adelaidae	strain=AZ0501	93.9		0.102	44	19.5
GCA_002708625.1	Mucoromycotina	soil_saprotroph	Rhizopus microsporus ATCC 52813	Mucoromycetes	Mucorales	1340429	58291	Rhizopus microsporus ATCC 52813	strain=ATCC 52813	96		1.118	8	26
GCA_003325435.1	Mucoromycotina	soil_saprotroph	Rhizopus azygosporus	Mucoromycetes	Mucorales	86630	86630	Rhizopus azygosporus	strain=CBS 357,93	92.7		0.013	957	39
GCA_003990745.1	Mucoromycotina	ectomycorrhizal	Jimgerdemannia flammicorona	Endogonomycetes	Endogonales	994334	994334	Jimgerdemannia flammicorona	strain=GMNB39	69.6		0.011	6348	239.6
GCA_003990785.1	Mucoromycotina	soil_saprotroph	Endogone sp, FLAS-F59071	Endogonomycetes	Endogonales	2340872	2340872	Endogone sp, FLAS-F59071	strain=FLAS-F59071	77.2		0.011	2370	95.6
GCA_010203745.1	Mucoromycotina	soil_saprotroph	Mucor lusitanicus	Mucoromycetes	Mucorales	29924	29924	Mucor lusitanicus	strain=MU402	97.5		4.574	4	36.8
GCA_014839865.1	Mucoromycotina	soil_saprotroph	Apophysomyces ossiformis	Mucoromycetes	Mucorales	679940	679940	Apophysomyces ossiformis	strain=NRRL A-21654	95.9		0.126	80	34.1
GCA_016097715.1	Mucoromycotina	soil_saprotroph	Apophysomyces sp, BC1015	Mucoromycetes	Mucorales	2184030	2184030	Apophysomyces sp, BC1015	strain=BC1015	96		0.037	291	37.6
GCA_016097735.1	Mucoromycotina	soil_saprotroph	Apophysomyces sp, BC1021	Mucoromycetes	Mucorales	2184031	2184031	Apophysomyces sp, BC1021	strain=BC1021	95.8		0.038	271	35.1
GCA_016097755.1	Mucoromycotina	soil_saprotroph	Apophysomyces sp, BC1034	Mucoromycetes	Mucorales	2184029	2184029	Apophysomyces sp, BC1034	strain=BC1034	95.8		0.04	270	37.8
GCA_016758895.1	Mucoromycotina	soil_saprotroph	Umbelopsis vinacea	Umbelopsidomycetes	Umbelopsidales	44442	44442	Umbelopsis vinacea	strain=WA0000051536	95.7		1.328	7	23.2
GCA_016758905.1	Mucoromycotina	soil_saprotroph	Umbelopsis isabellina	Umbelopsidomycetes	Umbelopsidales	91625	91625	Umbelopsis isabellina	strain=WA0000067209	96.6		1.335	7	22.1
GCA_016758935.1	Mucoromycotina	soil_saprotroph	Thamnidium elegans	Mucoromycetes	Mucorales	101142	101142	Thamnidium elegans	strain=WA0000018081	92.1		0.099	91	30.9
GCA_016758945.1	Mucoromycotina	soil_saprotroph	Mucor plumbeus	Mucoromycetes	Mucorales	97098	97098	Mucor plumbeus	strain=CBS 226,32	95.9		0.048	310	48.4
GCA_016758965.1	Mucoromycotina	soil_saprotroph	Mucor circinatus	Mucoromycetes	Mucorales	2054153	2054153	Mucor circinatus	strain=CBS 142,35	95.1		0.117	125	54.2
GCA_016758985.1	Mucoromycotina	soil_saprotroph	Mucor saturninus	Mucoromycetes	Mucorales	64648	64648	Mucor saturninus	strain=WA0000017839	97.5		0.151	72	39.2
GCA_900079185.1	Mucoromycotina	soil_saprotroph	Absidia glauca	Mucoromycetes	Mucorales	4829	4829	Absidia glauca	strain=CBS 101,48 substr, RVII-324 met-	92.6		0.318	41	48.7
GCA_002104895.1	Neocallimastigomycotina	animal_endosymbiont	Anaeromyces robustus	Neocallimastigomycetes	Neocallimastigales	1754192	1754192	Anaeromyces robustus	strain=S4	81.5		0.142	158	71.7
GCA_002104945.1	Neocallimastigomycotina	animal_endosymbiont	Piromyces finnis	Neocallimastigomycetes	Neocallimastigales	1754191	1754191	Piromyces finnis	strain=finn	84.7		0.75	25	56.5
GCA_002104975.1	Neocallimastigomycotina	animal_endosymbiont	Neocallimastix californiae	Neocallimastigomycetes	Neocallimastigales	1754190	1754190	Neocallimastix californiae	strain=G1	84.7		0.443	134	193
GCA_002157105.1	Neocallimastigomycotina	animal_endosymbiont	Piromyces sp, E2	Neocallimastigomycetes	Neocallimastigales	73868	73868	Piromyces sp, E2	strain=E2	49.8		0.144	143	71
GCA_016946835.1	Neocallimastigomycotina	animal_endosymbiont	Neocallimastix sp, JGI-2020a	Neocallimastigomycetes	Neocallimastigales	2767002	2767002	Neocallimastix sp, JGI-2020a	strain=sp3	85.8		1.032	61	201
GCA_017911155.1	Olpidiomycota	algal_parasite	Olpidium bornovanus	Olpidiomycetes	Olpidiales	278681	278681	Olpidium bornovanus		27		0.002	4329	28.2
GCA_000442015.1	Rozellomycota	mycoparasite	Rozella allomycis CSF55	Rozellomycetes	Rozellales	988480	281847	Rozella allomycis CSF55	strain=CSF55	60		0.058	52	11.9
GCA_002794465.1	Rozellomycota	protistan_parasite	Paramicrosporidium saccamoebae	Rozellomycota class incertae sedis	Rozellomycota order incertae sedis	1246581	1246581	Paramicrosporidium saccamoebae	strain=KSL3	54.3		0.07	29	7.2
GCA_001566745.1	Zoopagomycota	animal_parasite	Conidiobolus coronatus NRRL 28638	Entomophthoromycetes	Entomophthorales	796925	34488	Conidiobolus coronatus NRRL 28638	strain=NRRL 28638	78.6		0.102	113	39.9
GCA_002104905.1	Zoopagomycota	unspecified_saprotroph	Basidiobolus meristosporus CBS 931,73	Basidiobolomycetes	Basidiobolales	1314790	423460	Basidiobolus meristosporus CBS 931,73	strain=CBS 931,73	94.6		0.106	272	89.5
GCA_003614145.1	Zoopagomycota	mycoparasite	Piptocephalis cylindrospora	Zoopagomycetes	Zoopagales	1907219	1907219	Piptocephalis cylindrospora		42.1		0.011	282	10.7
GCA_003614735.1	Zoopagomycota	mycoparasite	Thamnocephalis sphaerospora	Zoopagomycetes	Zoopagales	78915	78915	Thamnocephalis sphaerospora	strain=RSA 1356	65.1		0.023	237	18.2
GCA_003614755.1	Zoopagomycota	mycoparasite	Syncephalis pseudoplumigaleata	Zoopagomycetes	Zoopagales	1712513	1712513	Syncephalis pseudoplumigaleata	strain=Benny S71-1	49.6		0.006	756	16.3
GCA_014839935.1	Zoopagomycota	animal_parasite	Entomophthora muscae	Entomophthoromycetes	Entomophthorales	34485	34485	Entomophthora muscae	strain=Berkeley	67		0.433	818	1228.1

## Sheet: GO_PFAM36
GO term	sum	prot_with_LCR	prot_with_NO_LCR	expected for LCR proteins	expected for no LCR	chi squared_all	chi squared_lcr	difference	abs difference	% enrichment (relative to the total number of proteins)	chi sq test p val	% enrichment (relative to the total number LCR proteins)		2046136	sum NONLCR
protein binding	98107	30654	67453	21381.3	76725.7	27664.8	4021.4	9273	9273	9.45	0	30.25	FALSE	570201	sum LCR
regulation of DNA-templated transcription	20823	9833	10990	4538.14	16284.9	2556.15	6177.77	5295	5295	25.43	0	53.85	TRUE	2616337	total sum
RNA binding	26072	10825	15247	5682.1	20389.9	4486.9	4654.88	5143	5143	19.73	0	47.51	TRUE
ATP binding	88571	23445	65126	19303	69268	30313.3	888.76	4142	4142	4.68	0	17.67	FALSE
zinc ion binding	23596	8425	15171	5142.48	18453.5	5449.97	2095.28	3283	3283	13.91	0	38.97	TRUE
nucleic acid binding	22009	7668	14341	4796.61	17212.4	5292.43	1718.89	2871	2871	13.04	0	37.44	TRUE
nucleus	10908	4918	5990	2377.27	8530.73	1529.97	2715.41	2541	2541	23.29	0	51.67	TRUE
DNA binding	26653	8337	18316	5808.72	20844.3	7504.8	1100.45	2528	2528	9.48	0	30.32	FALSE
DNA-binding transcription factor activity	7409	3695	3714	1614.71	5794.29	760.58	2680.12	2080	2080	28.07	0	56.29	TRUE
guanyl-nucleotide exchange factor activity	5507	2940	2567	1200.19	4306.81	433.77	2522.06	1740	1740	31.6	0	59.18	TRUE
sequence-specific DNA binding	5526	2839	2687	1204.33	4321.67	508.67	2218.79	1635	1635	29.59	0	57.59	TRUE
signal transduction	6555	2840	3715	1428.59	5126.41	1019.75	1394.44	1411	1411	21.53	0	49.68	TRUE
DNA-binding transcription factor activity, RNA polymerase II-specific	5893	2682	3211	1284.31	4608.69	805.46	1521.07	1398	1398	23.72	0	52.13	TRUE
protein phosphorylation	40010	9992	30018	8719.73	31290.3	14497	185.63	1272	1272	3.18	0	12.73	FALSE
protein kinase activity	39454	9866	29588	8598.55	30855.4	14278.1	186.82	1267	1267	3.21	0	12.84	FALSE
protein dimerization activity	5595	2332	3263	1219.37	4375.63	954.48	1015.24	1113	1113	19.89	0	47.73	TRUE
ATP-dependent chromatin remodeler activity	3528	1665	1863	768.888	2759.11	433.86	1044.39	896	896	25.4	0	53.81	TRUE
DNA-templated transcription	9938	2996	6942	2165.87	7772.13	2935.02	318.17	830	830	8.35	0	27.7	FALSE
actin binding	2534	1311	1223	552.257	1981.74	227.02	1042.43	759	759	29.95	0	57.89	TRUE
extracellular region	1865	1110	755	406.456	1458.54	83.29	1217.78	704	704	37.75	0	63.42	TRUE
phosphatidylinositol binding	3456	1436	2020	753.196	2702.8	593.75	618.99	683	683	19.76	0	47.56	TRUE
ubiquitin binding	1994	1095	899	434.57	1559.43	138.32	1003.68	660	660	33.1	0	60.27	TRUE
metal ion binding	8063	2391	5672	1757.24	6305.76	2430.37	228.57	634	634	7.86	0	26.52	FALSE
GTPase activator activity	2053	1030	1023	447.428	1605.57	206.33	758.54	583	583	28.4	0	56.6	TRUE
rRNA processing	3288	1300	1988	716.582	2571.42	628.64	475	583	583	17.73	0	44.85	TRUE
phosphorelay signal transduction system	2711	1172	1539	590.832	2120.17	424.03	571.66	581	581	21.43	0	49.57	TRUE
microtubule binding	3523	1310	2213	767.798	2755.2	758.06	382.89	542	542	15.38	0	41.37	TRUE
cellulose binding	949	729	220	206.824	742.176	0.23	1318.36	522	522	55.01	0	71.6	TRUE
helicase activity	3357	1247	2110	731.62	2625.38	723.68	363.05	515	515	15.34	0	41.3	TRUE
regulation of transcription by RNA polymerase II	2639	1075	1564	575.14	2063.86	473.79	434.43	500	500	18.95	0	46.51	FALSE
small GTPase mediated signal transduction	2344	1003	1341	510.848	1833.15	375.94	474.14	492	492	20.99	0	49.05	FALSE
microtubule-based movement	3096	1094	2002	674.738	2421.26	727.56	260.52	419	419	13.53	0	38.3	FALSE
microtubule motor activity	2706	1001	1705	589.742	2116.26	587.74	286.79	411	411	15.19	0	41.06	FALSE
mRNA processing	1509	735	774	328.869	1180.13	167.9	501.54	406	406	26.91	0	55.24	FALSE
protein kinase binding	1790	795	995	390.11	1399.89	261.37	420.23	405	405	22.63	0	50.94	FALSE
small GTPase binding	2408	927	1481	524.796	1883.2	485.52	308.25	402	402	16.69	0	43.37	FALSE
nucleosome assembly	709	554	155	154.519	554.481	0	1032.79	399	399	56.28	0	72.02	FALSE
ribosome biogenesis	1324	666	658	288.551	1035.45	131.82	493.74	377	377	28.47	0	56.61	FALSE
regulation of cyclin-dependent protein serine/threonine kinase activity	1618	718	900	352.625	1265.38	236.78	378.59	365	365	22.56	0	50.84	FALSE
protein deubiquitination	3406	1103	2303	742.299	2663.7	914.44	175.27	361	361	10.6	0	32.73	FALSE
cysteine-type deubiquitinase activity	4078	1244	2834	888.754	3189.25	1186.48	142	355	355	8.71	0	28.54	FALSE
unfolded protein binding	2181	828	1353	475.324	1705.68	451.62	261.67	353	353	16.19	0	42.63	FALSE
RNA processing	3639	1144	2495	793.079	2845.92	1017.78	155.28	351	351	9.65	0	30.68	FALSE
monoatomic cation transport	2619	921	1698	570.781	2048.22	620.35	214.89	350	350	13.36	0	38	FALSE
actin cytoskeleton organization	555	467	88	120.956	434.044	2.5	990	346	346	62.34	0	74.09	FALSE
chitin binding	1281	622	659	279.179	1001.82	144	420.97	343	343	26.78	0	55.14	FALSE
translation initiation factor activity	3056	1008	2048	666.021	2389.98	799.11	175.6	342	342	11.19	0	33.93	FALSE
protein serine/threonine kinase activity	2115	800	1315	460.94	1654.06	440.99	249.41	339	339	16.03	0	42.38	FALSE
regulation of ARF protein signal transduction	989	537	452	215.541	773.459	72.29	479.42	321	321	32.46	0	59.78	FALSE
ATP hydrolysis activity	8726	2217	6509	1901.73	6824.27	3110.5	52.26	315	315	3.61	0	14.21	FALSE
hydrolase activity, acting on carbon-nitrogen (but not peptide) bonds	2972	959	2013	647.714	2324.29	801.97	149.6	311	311	10.46	0	32.43	FALSE
cellular component organization	455	409	46	99.1621	355.838	7.94	968.11	310	310	68.13	0	75.79	FALSE
phosphorelay sensor kinase activity	1716	683	1033	373.983	1342.02	323.62	255.34	309	309	18.01	0	45.24	FALSE
intracellular protein transport	7247	1888	5359	1579.4	5667.6	2520.53	60.3	309	309	4.26	0	16.37	FALSE
ubiquitin-protein transferase activity	1819	700	1119	396.43	1422.57	367.02	232.46	304	304	16.71	0	43.43	FALSE
translational initiation	2338	803	1535	509.541	1828.46	575.11	169.01	293	293	12.53	0	36.49	FALSE
heat shock protein binding	713	445	268	155.39	557.61	22.74	539.76	290	290	40.67	0	65.17	FALSE
carbohydrate binding	650	422	228	141.66	508.34	14.66	554.78	280	280	43.08	0	66.35	FALSE
intracellular signal transduction	1284	559	725	279.833	1004.17	197.35	278.5	279	279	21.73	0	49.91	FALSE
monoatomic cation transmembrane transporter activity	1432	590	842	312.088	1119.91	250.74	247.48	278	278	19.41	0	47.12	FALSE
transcription coregulator activity	2406	799	1607	524.36	1881.64	622.92	143.85	275	275	11.43	0	34.42	FALSE
mediator complex	2517	809	1708	548.552	1968.45	682.93	123.66	260	260	10.33	0	32.14	FALSE
phospholipid binding	668	402	266	145.583	522.417	27.76	451.63	256	256	38.32	0	63.68	FALSE
chromatin binding	589	374	215	128.366	460.634	16.29	470.03	246	246	41.77	0	65.78	FALSE
protein tyrosine/serine/threonine phosphatase activity	1318	517	801	287.243	1030.76	256.07	183.78	230	230	17.45	0	44.49	FALSE
dephosphorylation	1322	517	805	288.115	1033.89	258.41	181.83	229	229	17.32	0	44.29	FALSE
eukaryotic translation initiation factor 3 complex	704	367	337	153.429	550.571	61.21	297.29	214	214	30.4	0	58.31	FALSE
RNA polymerase II cis-regulatory region sequence-specific DNA binding	399	298	101	86.9575	312.042	0.63	512.19	211	211	52.88	0	70.81	FALSE
nucleolus	818	389	429	178.274	639.726	98.27	249.09	211	211	25.79	0	54.24	FALSE
DNA topological change	692	355	337	150.814	541.186	64.05	276.45	204	204	29.48	0	57.46	FALSE
transcription factor TFIID complex	581	326	255	126.622	454.378	36.27	313.94	199	199	34.25	0	61.04	FALSE
SRP-dependent cotranslational protein targeting to membrane	1001	403	598	218.157	782.843	184.3	156.62	185	185	18.48	0	45.91	FALSE
nucleosome	329	254	75	71.7018	257.298	0.04	463.48	182	182	55.32	0	71.65	FALSE
cysteine-type endopeptidase activity	644	320	324	140.353	503.647	66.96	229.94	180	180	27.95	0	56.25	FALSE
intracellular transport	538	295	243	117.251	420.749	37.58	269.46	178	178	33.09	0	60.34	FALSE
nuclear pore	1130	420	710	246.271	883.729	243.34	122.56	174	174	15.4	0	41.43	FALSE
cytoskeletal motor activity	1331	462	869	290.076	1040.92	321.98	101.9	172	172	12.92	0	37.23	FALSE
myosin complex	1345	462	883	293.128	1051.87	330.79	97.29	169	169	12.57	0	36.58	FALSE
transcription by RNA polymerase III	477	268	209	103.957	373.043	29.58	258.86	164	164	34.38	0	61.19	FALSE
7S RNA binding	794	336	458	173.043	620.957	130.77	153.46	163	163	20.53	0	48.51	FALSE
mRNA splicing, via spliceosome	1695	529	1166	369.406	1325.59	478.7	68.95	160	160	9.44	0	30.25	FALSE
spliceosomal complex	650	301	349	141.66	508.34	84.57	179.23	159	159	24.46	0	52.82	FALSE
transcription initiation at RNA polymerase II promoter	1344	452	892	292.91	1051.09	341.46	86.41	159	159	11.83	0	35.18	FALSE
regulation of small GTPase mediated signal transduction	549	278	271	119.648	429.352	53.35	209.57	158	158	28.78	0	56.83	FALSE
signal recognition particle	504	266	238	109.841	394.159	41.67	222.01	156	156	30.95	0	58.65	FALSE
RNA nuclease activity	1032	381	651	224.913	807.087	224.95	108.32	156	156	15.12	0	40.94	FALSE
hydrolase activity, hydrolyzing O-glycosyl compounds	7208	1724	5484	1570.9	5637.1	2716.35	14.92	153	153	2.12	1.25435e-05	8.87	FALSE
mRNA binding	467	252	215	101.777	365.223	35.1	221.73	150	150	32.12	0	59.52	FALSE
regulation of phosphoprotein phosphatase activity	598	278	320	130.327	467.673	76.93	167.33	148	148	24.75	0	53.24	FALSE
phosphatidylinositol metabolic process	637	285	352	138.827	498.173	91.22	153.91	146	146	22.92	0	51.23	FALSE
phosphatidylinositol phosphate kinase activity	637	285	352	138.827	498.173	91.22	153.91	146	146	22.92	0	51.23	FALSE
ATP-dependent peptidase activity	799	316	483	174.133	624.867	152.67	115.58	142	142	17.77	0	44.94	FALSE
small-subunit processome	990	358	632	215.759	774.241	223.78	93.77	142	142	14.34	0	39.66	FALSE
histone binding	313	208	105	68.2148	244.785	5.53	286.45	140	140	44.73	0	67.31	FALSE
aspartic-type endopeptidase activity	692	291	401	150.814	541.186	115.66	130.31	140	140	20.23	0	48.11	FALSE
chromatin remodeling	804	314	490	175.223	628.777	157.58	109.91	139	139	17.29	0	44.27	FALSE
exonuclease activity	402	226	176	87.6113	314.389	24.85	218.6	138	138	34.33	0	61.06	FALSE
histone methyltransferase activity	482	243	239	105.046	376.954	47.6	181.17	138	138	28.63	0	56.79	FALSE
ATP-dependent protein folding chaperone	3076	804	2272	670.379	2405.62	1066.33	26.63	134	134	4.36	5.35655e-09	16.67	FALSE
damaged DNA binding	736	292	444	160.403	575.597	139.73	107.96	132	132	17.93	0	45.21	FALSE
protein import into peroxisome matrix, docking	181	168	13	39.4469	141.553	4.94	418.94	129	129	71.27	0	76.79	FALSE
carbohydrate metabolic process	15807	3573	12234	3444.96	12362	6248.75	4.76	128	128	0.81	0.0136302	3.58	FALSE
cytoskeletal protein binding	215	173	42	46.8568	168.143	0.14	339.59	126	126	58.6	0	72.83	FALSE
protein-macromolecule adaptor activity	216	173	43	47.0748	168.925	0.1	336.85	126	126	58.33	0	72.83	FALSE
transcription elongation by RNA polymerase II	453	225	228	98.7262	354.274	47.17	161.51	126	126	27.81	0	56	FALSE
identical protein binding	271	184	87	59.0614	211.939	3.68	264.3	125	125	46.13	0	67.93	FALSE
translational elongation	613	259	354	133.596	479.404	101.33	117.71	125	125	20.39	0	48.26	FALSE
vacuolar transport	1384	427	957	301.627	1082.37	396.83	52.11	125	125	9.03	0	29.27	FALSE
COPII vesicle coat	784	295	489	170.864	613.136	165.07	90.19	124	124	15.82	0	42.03	FALSE
metal ion transport	2312	627	1685	503.874	1808.13	771.55	30.09	123	123	5.32	5.5569e-10	19.62	FALSE
translation initiation factor binding	209	168	41	45.5492	163.451	0.13	329.19	122	122	58.37	0	72.62	FALSE
nuclear chromosome	360	199	161	78.4579	281.542	24.2	185.2	121	121	33.61	0	60.8	FALSE
transcription corepressor activity	456	220	236	99.38	356.62	52.34	146.4	121	121	26.54	0	55	FALSE
transcription by RNA polymerase II	505	231	274	110.059	394.941	68.05	132.9	121	121	23.96	0	52.38	FALSE
chromosome	1061	348	713	231.233	829.767	279.72	58.96	117	117	11.03	0	33.62	FALSE
nucleotidyltransferase activity	1714	491	1223	373.547	1340.45	538.3	36.93	117	117	6.83	0	23.83	FALSE
membrane coat	2005	553	1452	436.967	1568.03	657.06	30.81	116	116	5.79	3.45664e-10	20.98	FALSE
histone acetylation	952	317	635	207.478	744.522	245.49	57.81	110	110	11.55	0	34.7	FALSE
nucleocytoplasmic transport	202	151	51	44.0236	157.976	0.31	259.95	107	107	52.97	0	70.86	FALSE
cell cortex	289	170	119	62.9843	226.016	13.88	181.83	107	107	37.02	0	62.94	FALSE
maintenance of protein location in cell cortex	289	170	119	62.9843	226.016	13.88	181.83	107	107	37.02	0	62.94	FALSE
DNA replication	3153	794	2359	687.161	2465.84	1133.51	16.61	107	107	3.39	4.05124e-06	13.48	FALSE
endoplasmic reticulum to Golgi vesicle-mediated transport	1596	453	1143	347.83	1248.17	506.58	31.8	105	105	6.58	1.81093e-10	23.18	FALSE
proteasome-mediated ubiquitin-dependent protein catabolic process	163	139	24	35.524	127.476	1.04	301.41	103	103	63.19	0	74.1	FALSE
elongator holoenzyme complex	636	242	394	138.609	497.391	131.13	77.12	103	103	16.19	0	42.56	FALSE
protein phosphatase binding	250	156	94	54.4847	195.515	7.99	189.14	102	102	40.8	0	65.38	FALSE
histone lysine methylation	353	176	177	76.9323	276.068	36.27	127.57	99	99	28.05	0	56.25	FALSE
potassium ion transmembrane transporter activity	480	204	276	104.611	375.389	78.25	94.43	99	99	20.63	0	48.53	FALSE
protein-folding chaperone binding	838	281	557	182.633	655.367	213.85	52.98	98	98	11.69	0	34.88	FALSE
negative regulation of phosphoprotein phosphatase activity	172	133	39	37.4855	134.515	0.02	243.38	96	96	55.81	0	72.18	FALSE
protein serine/threonine phosphatase inhibitor activity	172	133	39	37.4855	134.515	0.02	243.38	96	96	55.81	0	72.18	FALSE
potassium ion transmembrane transport	520	209	311	113.328	406.672	96.08	80.77	96	96	18.46	0	45.93	FALSE
3',5'-cyclic-nucleotide phosphodiesterase activity	562	218	344	122.482	439.518	111.65	74.49	96	96	17.08	0	44.04	FALSE
RNA polymerase I general transcription initiation factor activity	235	145	90	51.2156	183.784	8.18	171.74	94	94	40	0	64.83	FALSE
transcription initiation at RNA polymerase I promoter	235	145	90	51.2156	183.784	8.18	171.74	94	94	40	0	64.83	FALSE
transcription regulator complex	296	158	138	64.5098	231.49	23.33	135.49	93	93	31.42	0	58.86	FALSE
Cdc73/Paf1 complex	302	159	143	65.8175	236.183	25.22	131.93	93	93	30.79	0	58.49	FALSE
histone modification	302	159	143	65.8175	236.183	25.22	131.93	93	93	30.79	0	58.49	FALSE
ARC complex	173	130	43	37.7034	135.297	0.21	225.94	92	92	53.18	0	70.77	FALSE
RNA-mediated gene silencing	173	130	43	37.7034	135.297	0.21	225.94	92	92	53.18	0	70.77	FALSE
tRNA wobble uridine modification	781	262	519	170.21	610.79	199.18	49.5	92	92	11.78	0	35.11	FALSE
regulation of GTPase activity	782	262	520	170.428	611.572	199.81	49.2	92	92	11.76	0	35.11	FALSE
cytoskeleton organization	260	147	113	56.6641	203.336	15.61	144.02	90	90	34.62	0	61.22	FALSE
chitin catabolic process	277	149	128	60.369	216.631	21.11	130.12	89	89	32.13	0	59.73	FALSE
pseudouridine synthesis	1502	416	1086	327.344	1174.66	489.98	24.01	89	89	5.93	3.00792e-08	21.39	FALSE
magnesium ion transmembrane transporter activity	969	299	670	211.183	757.817	277.79	36.52	88	88	9.08	0	29.43	FALSE
magnesium ion transport	969	299	670	211.183	757.817	277.79	36.52	88	88	9.08	0	29.43	FALSE
translation elongation factor activity	822	266	556	179.146	642.854	220.92	42.11	87	87	10.58	0	32.71	FALSE
Mpp10 complex	180	125	55	39.229	140.771	1.77	187.53	86	86	47.78	0	68.8	FALSE
sno(s)RNA-containing ribonucleoprotein complex	180	125	55	39.229	140.771	1.77	187.53	86	86	47.78	0	68.8	FALSE
monoatomic ion transport	2067	536	1531	450.479	1616.52	722.25	16.24	86	86	4.16	5.20586e-06	16.04	FALSE
inositol phosphate biosynthetic process	367	165	202	79.9835	287.017	51.87	90.37	85	85	23.16	0	51.52	FALSE
transcription factor binding	181	123	58	39.4469	141.553	2.43	176.98	84	84	46.41	0	68.29	FALSE
3'-5' exonuclease activity	599	214	385	130.545	468.455	138.21	53.35	83	83	13.86	0	38.79	FALSE
plasma membrane	989	299	690	215.541	773.459	291.04	32.32	83	83	8.39	1.2917e-10	27.76	FALSE
cellulose catabolic process	297	147	150	64.7278	232.272	31.31	104.57	82	82	27.61	0	55.78	FALSE
Ino80 complex	205	126	79	44.6774	160.323	7.35	148.02	81	81	39.51	0	64.29	FALSE
DNA topoisomerase activity	254	136	118	55.3564	198.644	19.76	117.48	81	81	31.89	0	59.56	FALSE
structural constituent of nuclear pore	638	220	418	139.045	498.955	155.96	47.13	81	81	12.7	0	36.82	FALSE
transcription by RNA polymerase I	160	114	46	34.8702	125.13	0.99	179.57	79	79	49.38	0	69.3	FALSE
protein phosphatase regulator activity	521	193	328	113.546	407.454	112.87	55.6	79	79	15.16	0	40.93	FALSE
DNA clamp loader activity	182	118	64	39.6648	142.335	4.16	154.71	78	78	42.86	0	66.1	FALSE
DNA replication factor C complex	182	118	64	39.6648	142.335	4.16	154.71	78	78	42.86	0	66.1	FALSE
acyltransferase activity	2286	576	1710	498.208	1787.79	821.37	12.15	78	78	3.41	8.11304e-05	13.54	FALSE
Atg8-specific peptidase activity	271	136	135	59.0614	211.939	27.21	100.23	77	77	28.41	0	56.62	FALSE
Atg1/ULK1 kinase complex	164	112	52	35.7419	128.258	2.06	162.7	76	76	46.34	0	67.86	FALSE
peroxisome	1482	399	1083	322.985	1159.01	498.37	17.89	76	76	5.13	1.72824e-06	19.05	FALSE
nucleotide-excision repair	888	269	619	193.53	694.47	260.67	29.43	75	75	8.45	8.53985e-10	27.88	FALSE
ribosomal small subunit biogenesis	151	107	44	32.9087	118.091	1.04	166.81	74	74	49.01	0	69.16	FALSE
(3R)-hydroxypalmitoyl-[acyl-carrier-protein] dehydratase activity	200	118	82	43.5877	156.412	9.43	127.04	74	74	37	0	62.71	FALSE
mRNA splice site recognition	186	114	72	40.5366	145.463	6.81	133.14	73	73	39.25	0	64.04	FALSE
U1 snRNP	186	114	72	40.5366	145.463	6.81	133.14	73	73	39.25	0	64.04	FALSE
cyclic nucleotide biosynthetic process	441	169	272	96.111	344.889	89.7	55.28	73	73	16.55	0	43.2	FALSE
RNA polymerase III complex	347	148	199	75.6247	271.375	56.09	69.27	72	72	20.75	0	48.65	FALSE
histone acetyltransferase activity	713	227	486	155.39	557.61	196.02	33	72	72	10.1	0	31.72	FALSE
vesicle-mediated transport	5215	1207	4008	1136.55	4078.45	2021.66	4.37	70	70	1.34	0.0181272	5.8	FALSE
protein phosphatase inhibitor activity	190	110	80	41.4083	148.592	10.02	113.62	69	69	36.32	0	62.73	FALSE
enoyl-[acyl-carrier-protein] reductase (NADH) activity	210	115	95	45.7671	164.233	14.76	104.73	69	69	32.86	0	60	FALSE
retrograde transport, endosome to Golgi	346	144	202	75.4068	270.593	59.22	62.4	69	69	19.94	0	47.92	FALSE
DNA topoisomerase type II (double strand cut, ATP-hydrolyzing) activity	269	127	142	58.6255	210.374	33.04	79.74	68	68	25.28	0	53.54	FALSE
coenzyme A metabolic process	280	129	151	61.0228	218.977	36.97	75.72	68	68	24.29	0	52.71	FALSE
hydroxymethylglutaryl-CoA reductase (NADPH) activity	280	129	151	61.0228	218.977	36.97	75.72	68	68	24.29	0	52.71	FALSE
condensin complex	203	111	92	44.2415	158.758	14.37	100.74	67	67	33	0	60.36	FALSE
mitotic chromosome condensation	203	111	92	44.2415	158.758	14.37	100.74	67	67	33	0	60.36	FALSE
monoatomic ion channel activity	1846	468	1378	402.315	1443.69	659.4	10.72	66	66	3.58	0.000212989	14.1	FALSE
TBP-class protein binding	484	170	314	105.482	378.518	114.87	39.46	65	65	13.43	0	38.24	FALSE
holo-[acyl-carrier-protein] synthase activity	490	172	318	106.79	383.21	116.41	39.82	65	65	13.27	0	37.79	FALSE
delta DNA polymerase complex	141	95	46	30.7294	110.271	2.11	134.42	64	64	45.39	0	67.37	FALSE
protein O-linked glycosylation	889	258	631	193.747	695.253	274.99	21.31	64	64	7.2	1.79141e-07	24.81	FALSE
G protein-coupled receptor activity	1567	406	1161	341.51	1225.49	548	12.18	64	64	4.08	7.94255e-05	15.76	FALSE
RNA splicing	435	158	277	94.8033	340.197	97.58	42.13	63	63	14.48	0	39.87	FALSE
DNA damage response	337	134	203	73.4453	263.555	63.68	49.93	61	61	18.1	0	45.52	FALSE
metal ion transmembrane transporter activity	2047	507	1540	446.12	1600.88	747.45	8.31	61	61	2.98	0.00111686	12.03	FALSE
positive regulation of transcription elongation by RNA polymerase II	133	89	44	28.9858	104.014	2.17	124.26	60	60	45.11	0	67.42	FALSE
RNA helicase activity	352	137	215	76.7144	275.286	69.47	47.38	60	60	17.05	0	43.8	FALSE
poly(A)+ mRNA export from nucleus	154	93	61	33.5626	120.437	6.25	105.26	59	59	38.31	0	63.44	FALSE
replication fork processing	194	100	94	42.2801	151.72	17.63	78.8	58	58	29.9	0	58	FALSE
potassium ion transport	235	109	126	51.2156	183.784	30.43	65.2	58	58	24.68	0	53.21	FALSE
regulation of alternative mRNA splicing, via spliceosome	174	95	79	37.9213	136.079	12.4	85.91	57	57	32.76	0	60	FALSE
phosphatidate phosphatase activity	267	115	152	58.1896	208.81	42.15	55.46	57	57	21.35	0	49.57	FALSE
DNA replication initiation	330	129	201	71.9198	258.08	64.56	45.3	57	57	17.27	0	44.19	FALSE
protein kinase CK2 complex	421	148	273	91.7522	329.248	99.78	34.48	56	56	13.3	0	37.84	FALSE
protein kinase regulator activity	421	148	273	91.7522	329.248	99.78	34.48	56	56	13.3	0	37.84	FALSE
DNA topoisomerase type I (single strand cut, ATP-independent) activity	171	92	79	37.2675	133.732	13.02	80.38	55	55	32.16	0	59.78	FALSE
ATPase-coupled monoatomic cation transmembrane transporter activity	237	107	130	51.6515	185.349	33.12	59.31	55	55	23.21	0	51.4	FALSE
P-type transmembrane transporter activity	237	107	130	51.6515	185.349	33.12	59.31	55	55	23.21	0	51.4	FALSE
regulation of store-operated calcium entry	106	77	29	23.1015	82.8985	0.42	125.75	54	54	50.94	0	70.13	FALSE
methylation	839	237	602	182.851	656.149	267.75	16.04	54	54	6.44	5.94883e-06	22.78	FALSE
lipid binding	1569	396	1173	341.946	1227.05	562.85	8.54	54	54	3.44	0.000948238	13.64	FALSE
histone deacetylation	151	86	65	32.9087	118.091	8.72	85.65	53	53	35.1	0	61.63	FALSE
positive regulation of GTPase activity	142	83	59	30.9473	111.053	7.09	87.55	52	52	36.62	0	62.65	FALSE
obsolete cleavage involved in rRNA processing	155	86	69	33.7805	121.22	10.23	80.72	52	52	33.55	0	60.47	FALSE
U3 snoRNA binding	165	88	77	35.9599	129.04	13.05	75.31	52	52	31.52	0	59.09	FALSE
calcium-dependent cysteine-type endopeptidase activity	304	118	186	66.2534	237.747	60.31	40.42	52	52	17.11	0	44.07	FALSE
K48-linked deubiquitinase activity	151	84	67	32.9087	118.091	9.84	79.32	51	51	33.77	0	60.71	FALSE
H4/H2A histone acetyltransferase complex	154	85	69	33.5626	120.437	10.43	78.83	51	51	33.12	0	60	FALSE
preribosome, small subunit precursor	297	116	181	64.7278	232.272	58.2	40.61	51	51	17.17	0	43.97	FALSE
autophagy	620	186	434	135.122	484.878	184.23	19.16	51	51	8.23	7.44675e-07	27.42	FALSE
cellulase activity	305	116	189	66.4713	238.529	62.94	36.9	50	50	16.39	0	43.1	FALSE
protein catabolic process	159	84	75	34.6522	124.348	13.09	70.28	49	49	30.82	0	58.33	FALSE
nuclear-transcribed mRNA catabolic process, nonsense-mediated decay	299	114	185	65.1637	233.836	61.41	36.6	49	49	16.39	0	42.98	FALSE
DNA-templated transcription initiation	1375	349	1026	299.666	1075.33	490.6	8.12	49	49	3.56	0.0012702	14.04	FALSE
calcium-dependent phospholipid binding	189	89	100	41.1904	147.81	23.4	55.49	48	48	25.4	0	53.93	FALSE
phospholipid scramblase activity	132	76	56	28.7679	103.232	7.18	77.55	47	47	35.61	0	61.84	FALSE
plasma membrane phospholipid scrambling	132	76	56	28.7679	103.232	7.18	77.55	47	47	35.61	0	61.84	FALSE
regulation of signal transduction	347	123	224	75.6247	271.375	81.12	29.68	47	47	13.54	7.26225e-10	38.21	FALSE
mitotic spindle	786	218	568	171.3	614.7	256.01	12.73	47	47	5.98	5.46532e-05	21.56	FALSE
negative regulation of TOR signaling	149	78	71	32.4729	116.527	12.74	63.83	46	46	30.87	0	58.97	FALSE
protein transport	1115	289	826	243.002	871.998	389.78	8.71	46	46	4.13	0.000847784	15.92	FALSE
RNA 7-methylguanosine cap binding	107	68	39	23.3194	83.6806	2.94	85.61	45	45	42.06	0	66.18	FALSE
mRNA 3'-end processing	323	115	208	70.3942	252.606	74.96	28.26	45	45	13.93	1.83504e-09	39.13	FALSE
protein phosphatase type 2A complex	282	105	177	61.4587	220.541	60.53	30.85	44	44	15.6	3.37642e-10	41.9	FALSE
DASH complex	913	243	670	198.978	714.022	310.72	9.74	44	44	4.82	0.000417195	18.11	FALSE
SAGA-type complex	174	81	93	37.9213	136.079	22.29	48.94	43	43	24.71	0	53.09	FALSE
TOR signaling	97	63	34	21.1401	75.8599	2.18	82.89	42	42	43.3	0	66.67	FALSE
TORC1 complex	97	63	34	21.1401	75.8599	2.18	82.89	42	42	43.3	0	66.67	FALSE
Golgi vesicle transport	134	71	63	29.2038	104.796	10.9	59.82	42	42	31.34	0	59.15	FALSE
lipid glycosylation	264	100	164	57.5358	206.464	54.9	31.34	42	42	15.91	2.44476e-10	42	FALSE
2-oxoglutarate-dependent dioxygenase activity	177	80	97	38.5751	138.425	24.66	44.49	41	41	23.16	0	51.25	FALSE
L-ascorbic acid binding	177	80	97	38.5751	138.425	24.66	44.49	41	41	23.16	0	51.25	FALSE
phosphorylation	225	90	135	49.0362	175.964	42	34.22	41	41	18.22	0	45.56	FALSE
NAD+ ADP-ribosyltransferase activity	328	112	216	71.4839	256.516	81.42	22.96	41	41	12.5	5.99995e-08	36.61	FALSE
attachment of spindle microtubules to kinetochore	583	167	416	127.058	455.942	183.11	12.56	40	40	6.86	6.15285e-05	23.95	FALSE
origin recognition complex	186	80	106	40.5366	145.463	29.46	38.42	39	39	20.97	0	48.75	FALSE
double-strand break repair	602	170	432	131.199	470.801	192.19	11.48	39	39	6.48	0.00012788	22.94	FALSE
regulation of mitotic cytokinesis	78	55	23	16.9992	61.0008	0.59	84.95	38	38	48.72	0	69.09	FALSE
protein processing	203	82	121	44.2415	158.758	37.11	32.23	38	38	18.72	1.37023e-10	46.34	FALSE
transcription elongation factor complex	89	55	34	19.3965	69.6035	3.06	65.35	36	36	40.45	0	65.45	FALSE
methyltransferase activity	6297	1408	4889	1372.36	4924.64	2511.2	0.93	36	36	0.57	0.276643	2.56	FALSE
nuclear exosome (RNase complex)	145	66	79	31.6011	113.399	19.81	37.44	34	34	23.45	0	51.52	FALSE
mRNA transport	155	68	87	33.7805	121.22	23.37	34.66	34	34	21.94	0	50	FALSE
microtubule	78	50	28	16.9992	61.0008	1.98	64.06	33	33	42.31	0	66	FALSE
deoxyribonucleotide catabolic process	84	51	33	18.3068	65.6932	3.29	58.38	33	33	39.29	0	64.71	FALSE
protein modification process	688	183	505	149.942	538.058	234.3	7.29	33	33	4.8	0.00226722	18.03	FALSE
mitochondrion organization	309	99	210	67.343	241.657	84.21	14.88	32	32	10.36	1.2878e-05	32.32	FALSE
transcription factor TFIIA complex	382	115	267	83.2526	298.747	113.02	12.11	32	32	8.38	8.33708e-05	27.83	FALSE
gamma-tubulin binding	717	188	529	156.262	560.738	247.77	6.45	32	32	4.46	0.00409185	17.02	FALSE
alpha-tubulin acetylation	73	47	26	15.9095	57.0905	1.78	60.76	31	31	42.47	0	65.96	FALSE
tubulin N-acetyltransferase activity	73	47	26	15.9095	57.0905	1.78	60.76	31	31	42.47	0	65.96	FALSE
malate transport	105	54	51	22.8836	82.1164	9.63	42.31	31	31	29.52	0	57.41	FALSE
signal recognition particle receptor complex	148	63	85	32.2549	115.745	24.04	29.31	31	31	20.95	9.27041e-10	49.21	FALSE
mitochondrion inheritance	156	65	91	33.9984	122.002	26.63	28.27	31	31	19.87	1.83016e-09	47.69	FALSE
phosphatidylinositol phospholipase C activity	166	67	99	36.1778	129.822	30.4	26.26	31	31	18.67	6.84934e-09	46.27	FALSE
transferase activity, transferring phosphorus-containing groups	384	115	269	83.6884	300.312	114.35	11.72	31	31	8.07	0.000108675	26.96	FALSE
syntaxin binding	93	50	43	20.2683	72.7317	7.1	43.61	30	30	32.26	0	60	FALSE
chitinase activity	119	56	63	25.9347	93.0653	14.76	34.85	30	30	25.21	0	53.57	FALSE
molybdopterin cofactor biosynthetic process	144	61	83	31.3832	112.617	23.66	27.95	30	30	20.83	2.25629e-09	49.18	FALSE
RNA metabolic process	156	64	92	33.9984	122.002	27.57	26.47	30	30	19.23	5.94587e-09	46.88	FALSE
retromer, cargo-selective complex	191	72	119	41.6263	149.374	40.08	22.16	30	30	15.71	1.01814e-07	41.67	FALSE
tubulin binding	255	86	169	55.5744	199.426	64.51	16.66	30	30	11.76	3.92887e-06	34.88	FALSE
triglyceride lipase activity	441	125	316	96.111	344.889	140.19	8.68	29	29	6.58	0.000861734	23.2	FALSE
CCR4-NOT complex	119	54	65	25.9347	93.0653	16.4	30.37	28	28	23.53	4.61312e-10	51.85	FALSE
7-methylguanosine RNA capping	168	65	103	36.6137	131.386	33.54	22.01	28	28	16.67	1.12814e-07	43.08	FALSE
RNA methylation	168	65	103	36.6137	131.386	33.54	22.01	28	28	16.67	1.12814e-07	43.08	FALSE
cyclin-dependent protein serine/threonine kinase regulator activity	204	72	132	44.4595	159.541	48.03	17.06	28	28	13.73	3.00373e-06	38.89	FALSE
U4/U6 x U5 tri-snRNP complex	326	99	227	71.048	254.952	95.39	11	28	28	8.59	0.000176925	28.28	FALSE
protein ubiquitination	413	118	295	90.0087	322.991	130.1	8.7	28	28	6.78	0.000849112	23.73	FALSE
regulation of response to reactive oxygen species	94	47	47	20.4862	73.5138	9.56	34.31	27	27	28.72	0	57.45	FALSE
cristae formation	302	93	209	65.8175	236.183	86.8	11.23	27	27	8.94	0.000151392	29.03	FALSE
poly(ADP-ribose) glycohydrolase activity	136	56	80	29.6397	106.36	23.85	23.44	26	26	19.12	4.37203e-08	46.43	FALSE
chromosome organization	740	187	553	161.275	578.725	265.15	4.1	26	26	3.51	0.0219837	13.9	FALSE
regulation of DNA repair	140	56	84	30.5114	109.489	26.13	21.29	25	25	17.86	1.80982e-07	44.64	FALSE
proline-tRNA ligase activity	198	68	130	43.1519	154.848	48.71	14.31	25	25	12.63	1.8914e-05	36.76	FALSE
prolyl-tRNA aminoacylation	198	68	130	43.1519	154.848	48.71	14.31	25	25	12.63	1.8914e-05	36.76	FALSE
Slx1-Slx4 complex	80	41	39	17.4351	62.5649	7.43	31.85	24	24	30	1.75187e-10	58.54	FALSE
enzyme activator activity	168	61	107	36.6137	131.386	37.71	16.24	24	24	14.29	5.18253e-06	39.34	FALSE
spermine biosynthetic process	182	64	118	39.6648	142.335	43.11	14.93	24	24	13.19	1.2465e-05	37.5	FALSE
glutathione gamma-glutamylcysteinyltransferase activity	200	68	132	43.5877	156.412	49.98	13.67	24	24	12	2.89918e-05	35.29	FALSE
phytochelatin biosynthetic process	200	68	132	43.5877	156.412	49.98	13.67	24	24	12	2.89918e-05	35.29	FALSE
arginyltransferase activity	204	68	136	44.4595	159.541	52.52	12.46	24	24	11.76	6.54607e-05	35.29	FALSE
protein arginylation	204	68	136	44.4595	159.541	52.52	12.46	24	24	11.76	6.54607e-05	35.29	FALSE
ubiquitin-like protein transferase activity	272	83	189	59.2793	212.721	79.11	9.49	24	24	8.82	0.00049432	28.92	FALSE
ATPase activator activity	375	106	269	81.727	293.273	119.59	7.21	24	24	6.4	0.00239637	22.64	FALSE
DNA-directed DNA polymerase activity	569	148	421	124.007	444.993	198.22	4.64	24	24	4.22	0.0148365	16.22	FALSE
nucleobase-containing compound metabolic process	1294	306	988	282.013	1011.99	492.51	2.04	24	24	1.85	0.106266	7.84	FALSE
valine-tRNA ligase activity	96	44	52	20.9221	75.0779	12.86	25.46	23	23	23.96	1.16188e-08	52.27	FALSE
valyl-tRNA aminoacylation	96	44	52	20.9221	75.0779	12.86	25.46	23	23	23.96	1.16188e-08	52.27	FALSE
adenosylmethionine decarboxylase activity	189	64	125	41.1904	147.81	47.52	12.63	23	23	12.17	5.84892e-05	35.94	FALSE
spermidine biosynthetic process	189	64	125	41.1904	147.81	47.52	12.63	23	23	12.17	5.84892e-05	35.94	FALSE
cell wall macromolecule catabolic process	292	87	205	63.6381	228.362	87.51	8.58	23	23	7.88	0.000927856	26.44	FALSE
copper ion transmembrane transport	437	118	319	95.2392	341.761	146.5	5.44	23	23	5.26	0.00835692	19.49	FALSE
copper ion transmembrane transporter activity	437	118	319	95.2392	341.761	146.5	5.44	23	23	5.26	0.00835692	19.49	FALSE
retinol transmembrane transporter activity	77	39	38	16.7813	60.2187	7.48	29.42	22	22	28.57	8.61361e-10	56.41	FALSE
N-terminal peptidyl-methionine acetylation	148	54	94	32.2549	115.745	32.94	14.66	22	22	14.86	1.49416e-05	40.74	FALSE
NatC complex	148	54	94	32.2549	115.745	32.94	14.66	22	22	14.86	1.49416e-05	40.74	FALSE
phosphoribosyl-AMP cyclohydrolase activity	147	53	94	32.037	114.963	33.4	13.72	21	21	14.29	2.81413e-05	39.62	FALSE
glutamine-tRNA ligase activity	150	54	96	32.6908	117.309	34.17	13.89	21	21	14	2.50462e-05	38.89	FALSE
glutaminyl-tRNA aminoacylation	150	54	96	32.6908	117.309	34.17	13.89	21	21	14	2.50462e-05	38.89	FALSE
signaling receptor activity	97	41	56	21.1401	75.8599	16.02	18.66	20	20	20.62	1.03783e-06	48.78	FALSE
protein phosphatase 4 complex	128	48	80	27.8961	100.104	27.12	14.49	20	20	15.63	1.67633e-05	41.67	FALSE
Golgi transport complex	521	134	387	113.546	407.454	183.52	3.68	20	20	3.84	0.0299648	14.93	FALSE
recombinational repair	78	36	42	16.9992	61.0008	10.25	21.24	19	19	24.36	1.87636e-07	52.78	FALSE
ubiquitin ligase complex	193	61	132	42.0622	150.938	53.59	8.53	19	19	9.84	0.000960316	31.15	FALSE
ubiquitin-ubiquitin ligase activity	193	61	132	42.0622	150.938	53.59	8.53	19	19	9.84	0.000960316	31.15	FALSE
mRNA guanylyltransferase activity	284	81	203	61.8946	222.105	89.65	5.9	19	19	6.69	0.0060316	23.46	FALSE
7-methylguanosine mRNA capping	285	81	204	62.1125	222.887	90.32	5.74	19	19	6.67	0.00672899	23.46	FALSE
eukaryotic initiation factor 4E binding	95	39	56	20.7042	74.2958	16.77	16.17	18	18	18.95	5.44763e-06	46.15	FALSE
negative regulation of translational initiation	95	39	56	20.7042	74.2958	16.77	16.17	18	18	18.95	5.44763e-06	46.15	FALSE
acid phosphatase activity	113	43	70	24.6271	88.3729	23.3	13.71	18	18	15.93	2.83282e-05	41.86	FALSE
ubiquitin protein ligase activity	200	62	138	43.5877	156.412	56.99	7.78	18	18	9	0.00161278	29.03	FALSE
chitin biosynthetic process	783	189	594	170.646	612.354	292.69	1.97	18	18	2.3	0.112111	9.52	FALSE
regulation of mitotic cell cycle spindle assembly checkpoint	22	22	0	4.79465	17.2053	1.34	61.74	17	17	77.27	0	77.27	FALSE
RNA ligase (ATP) activity	140	48	92	30.5114	109.489	34.53	10.02	17	17	12.14	0.000343376	35.42	FALSE
nuclear protein quality control by the ubiquitin-proteasome system	168	54	114	36.6137	131.386	45.58	8.26	17	17	10.12	0.00115765	31.48	FALSE
proteasome localization	168	54	114	36.6137	131.386	45.58	8.26	17	17	10.12	0.00115765	31.48	FALSE
NAD+ kinase activity	431	111	320	93.9316	337.068	151.62	3.1	17	17	3.94	0.0464324	15.32	FALSE
NADP biosynthetic process	431	111	320	93.9316	337.068	151.62	3.1	17	17	3.94	0.0464324	15.32	FALSE
chitin synthase activity	808	193	615	176.094	631.906	304.85	1.62	17	17	2.1	0.149704	8.81	FALSE
box C/D snoRNP assembly	128	44	84	27.8961	100.104	31.44	9.3	16	16	12.5	0.000565253	36.36	FALSE
3'-5' DNA helicase activity	133	45	88	28.9858	104.014	33.48	8.85	16	16	12.03	0.000769624	35.56	FALSE
response to UV	139	46	93	30.2935	108.707	36.17	8.14	16	16	11.51	0.0012514	34.78	FALSE
myosin binding	145	48	97	31.6011	113.399	37.72	8.51	16	16	11.03	0.000971332	33.33	FALSE
cell division	180	55	125	39.229	140.771	52.26	6.34	16	16	8.89	0.00440888	29.09	FALSE
exon-exon junction complex	218	64	154	47.5106	170.489	66.51	5.72	16	16	7.34	0.00682775	25	FALSE
RNA-dependent RNA polymerase activity	448	114	334	97.6365	350.363	159.46	2.74	16	16	3.57	0.0611213	14.04	FALSE
THO complex part of transcription export complex	137	45	92	29.8576	107.142	36.04	7.68	15	15	10.95	0.00172662	33.33	FALSE
mitochondrial RNA metabolic process	138	45	93	30.0755	107.924	36.69	7.41	15	15	10.87	0.00208876	33.33	FALSE
5'-nucleotidase activity	163	51	112	35.524	127.476	45.88	6.74	15	15	9.2	0.0033232	29.41	FALSE
cilium movement involved in cell motility	46	24	22	10.0252	35.9748	3.99	19.48	14	14	30.43	6.00953e-07	58.33	FALSE
radial spoke	46	24	22	10.0252	35.9748	3.99	19.48	14	14	30.43	6.00953e-07	58.33	FALSE
vesicle fusion with Golgi apparatus	152	47	105	33.1267	118.873	43.46	5.81	14	14	9.21	0.00641737	29.79	FALSE
chloride transport	443	111	332	96.5468	346.453	160.02	2.16	14	14	3.16	0.09625	12.61	FALSE
voltage-gated chloride channel activity	443	111	332	96.5468	346.453	160.02	2.16	14	14	3.16	0.09625	12.61	FALSE
nuclease activity	1517	345	1172	330.613	1186.39	596.71	0.63	14	14	0.92	0.370932	4.06	FALSE
obsolete mRNA cleavage	37	21	16	8.06373	28.9363	2.18	20.75	13	13	35.14	2.58625e-07	61.9	FALSE
termination of RNA polymerase II transcription	37	21	16	8.06373	28.9363	2.18	20.75	13	13	35.14	2.58625e-07	61.9	FALSE
galactoside 2-alpha-L-fucosyltransferase activity	66	27	39	14.384	51.616	11.74	11.07	13	13	19.7	0.000168881	48.15	FALSE
cilium assembly	71	28	43	15.4736	55.5264	13.65	10.14	13	13	18.31	0.000317149	46.43	FALSE
cell adhesion	73	29	44	15.9095	57.0905	13.82	10.77	13	13	17.81	0.000206334	44.83	FALSE
mannosyl-glycoprotein endo-beta-N-acetylglucosaminidase activity	97	34	63	21.1401	75.8599	23.1	7.82	13	13	13.4	0.00156283	38.24	FALSE
calcium ion import across plasma membrane	123	40	83	26.8065	96.1935	32.83	6.49	13	13	10.57	0.00395764	32.5	FALSE
calcium channel activity	132	42	90	28.7679	103.232	36.32	6.09	13	13	9.85	0.00527604	30.95	FALSE
polynucleotide 5'-phosphatase activity	184	52	132	40.1007	143.899	58.69	3.53	12	12	6.52	0.0336007	23.08	FALSE
response to metal ion	256	68	188	55.7923	200.208	87.3	2.67	12	12	4.69	0.0645873	17.65	FALSE
MIS12/MIND type complex	286	74	212	62.3305	223.67	100.15	2.18	12	12	4.2	0.0946406	16.22	FALSE
MAPK cascade	24	16	8	5.23053	18.7695	0.41	22.17	11	11	45.83	1.01078e-07	68.75	FALSE
LPPG:FO 2-phospho-L-lactate transferase activity	144	42	102	31.3832	112.617	44.28	3.59	11	11	7.64	0.0321115	26.19	FALSE
histone H3K79 methyltransferase activity	168	48	120	36.6137	131.386	52.92	3.54	11	11	6.55	0.0333497	22.92	FALSE
vesicle docking involved in exocytosis	171	48	123	37.2675	133.732	54.96	3.09	11	11	6.43	0.0468125	22.92	FALSE
actin filament binding	32	17	15	6.97404	25.026	2.57	14.41	10	10	31.25	1.76254e-05	58.82	FALSE
cell wall biogenesis	80	27	53	17.4351	62.5649	20.22	5.25	10	10	12.5	0.00958954	37.04	FALSE
ribonuclease H2 complex	138	40	98	30.0755	107.924	42.75	3.27	10	10	7.25	0.0407219	25	FALSE
heme A biosynthetic process	168	47	121	36.6137	131.386	54.2	2.95	10	10	5.95	0.0522619	21.28	FALSE
oxidoreductase activity, acting on NAD(P)H, heme protein as acceptor	168	47	121	36.6137	131.386	54.2	2.95	10	10	5.95	0.0522619	21.28	FALSE
post-translational protein targeting to membrane, translocation	209	56	153	45.5492	163.451	70.64	2.4	10	10	4.78	0.0799435	17.86	FALSE
Sec62/Sec63 complex	209	56	153	45.5492	163.451	70.64	2.4	10	10	4.78	0.0799435	17.86	FALSE
endocytosis	247	64	183	53.8309	193.169	86.37	1.92	10	10	4.05	0.117048	15.63	FALSE
periplasmic space	299	75	224	65.1637	233.836	107.89	1.48	10	10	3.34	0.168241	13.33	FALSE
mitochondrial matrix	200	53	147	43.5877	156.412	68.37	2.03	9	9	4.5	0.10694	16.98	FALSE
positive regulation of catalytic activity	246	63	183	53.6129	192.387	87.02	1.64	9	9	3.66	0.147144	14.29	FALSE
palmitoyltransferase activity	1331	299	1032	290.076	1040.92	528.81	0.27	9	9	0.68	0.553537	3.01	FALSE
protein folding	1819	405	1414	396.43	1422.57	727.87	0.19	9	9	0.49	0.626476	2.22	FALSE
chromosome condensation	10	10	0	2.17939	7.82061	0.61	28.06	8	8	80	2.09371e-09	80	FALSE
elongin complex	97	29	68	21.1401	75.8599	28.95	2.92	8	8	8.25	0.0532283	27.59	FALSE
malonyl-CoA decarboxylase activity	126	35	91	27.4603	98.5397	40.97	2.07	8	8	6.35	0.103741	22.86	FALSE
RNA catabolic process	149	40	109	32.4729	116.527	50.26	1.74	8	8	5.37	0.135267	20	FALSE
SNAP receptor activity	151	41	110	32.9087	118.091	50.33	1.99	8	8	5.3	0.110729	19.51	FALSE
oligosaccharyl transferase activity	161	43	118	35.0881	125.912	54.6	1.78	8	8	4.97	0.130953	18.6	FALSE
SAM complex	237	60	177	51.6515	185.349	84.77	1.35	8	8	3.38	0.188996	13.33	FALSE
signal recognition particle binding	307	75	232	66.9072	240.093	113.52	0.98	8	8	2.61	0.263235	10.67	FALSE
minus-end-directed microtubule motor activity	382	91	291	83.2526	298.747	144.47	0.72	8	8	2.09	0.336981	8.79	FALSE
circadian rhythm	21	12	9	4.57671	16.4233	1.19	12.04	7	7	33.33	8.71885e-05	58.33	FALSE
glucan endo-1,3-alpha-glucosidase activity	89	26	63	19.3965	69.6035	27.32	2.25	7	7	7.87	0.0899872	26.92	FALSE
nucleosome binding	157	41	116	34.2164	122.784	54.47	1.34	7	7	4.46	0.189733	17.07	FALSE
mitochondrial chromosome	160	42	118	34.8702	125.13	55.23	1.46	7	7	4.38	0.172156	16.67	FALSE
DNA polymerase activity	162	42	120	35.3061	126.694	56.62	1.27	7	7	4.32	0.202698	16.67	FALSE
endoplasmic reticulum signal peptide binding	290	70	220	63.2022	226.798	108.4	0.73	7	7	2.41	0.333595	10	FALSE
signal recognition particle, endoplasmic reticulum targeting	290	70	220	63.2022	226.798	108.4	0.73	7	7	2.41	0.333595	10	FALSE
tRNA splicing, via endonucleolytic cleavage and ligation	425	100	325	92.6239	332.376	162.46	0.59	7	7	1.65	0.386135	7	FALSE
RNA methyltransferase activity	455	106	349	99.1621	355.838	175.41	0.47	7	7	1.54	0.437466	6.6	FALSE
RNA endonuclease activity	30	13	17	6.53816	23.4618	4.67	6.39	6	6	20	0.004268	46.15	FALSE
telomeric DNA binding	56	18	38	12.2046	43.7954	15.19	2.75	6	6	10.71	0.0606721	33.33	FALSE
starch binding	88	25	63	19.1786	68.8214	27.9	1.77	6	6	6.82	0.132804	24	FALSE
tail-anchored membrane protein insertion into ER membrane	142	37	105	30.9473	111.053	49.38	1.18	6	6	4.23	0.218577	16.22	FALSE
histone acetyltransferase complex	167	42	125	36.3958	130.604	60.11	0.86	6	6	3.59	0.293516	14.29	FALSE
DNA ligase (ATP) activity	544	125	419	118.559	425.441	212.17	0.35	6	6	1.1	0.50353	4.8	FALSE
2 iron, 2 sulfur cluster binding	585	133	452	127.494	457.506	230.17	0.24	6	6	1.03	0.581364	4.51	FALSE
tRNA binding	911	205	706	198.542	712.458	361.44	0.21	6	6	0.66	0.604281	2.93	FALSE
hexosyltransferase activity	981	220	761	213.798	767.202	390.29	0.18	6	6	0.61	0.631479	2.73	FALSE
structural constituent of chromatin	29	11	18	6.32022	22.6798	6.01	3.47	5	5	17.24	0.0352969	45.45	FALSE
intraciliary transport	33	12	21	7.19198	25.808	7.39	3.21	5	5	15.15	0.0426298	41.67	FALSE
detection of visible light	42	14	28	9.15342	32.8466	10.81	2.57	5	5	11.9	0.0700735	35.71	FALSE
meiotic chromosome segregation	47	15	32	10.2431	36.7569	12.88	2.21	5	5	10.64	0.0928244	33.33	FALSE
sphingomyelin phosphodiesterase D activity	62	19	43	13.5122	48.4878	17.93	2.23	5	5	8.06	0.0913794	26.32	FALSE
integrator complex	124	32	92	27.0244	96.9756	43.53	0.92	5	5	4.03	0.279119	15.63	FALSE
Hsp90 protein binding	136	35	101	29.6397	106.36	47.88	0.97	5	5	3.68	0.265554	14.29	FALSE
chromosome, centromeric region	264	63	201	57.5358	206.464	99.69	0.52	5	5	1.89	0.41531	7.94	FALSE
cell motility	21	9	12	4.57671	16.4233	3.36	4.28	4	4	19.05	0.0193863	44.44	FALSE
motile cilium	21	9	12	4.57671	16.4233	3.36	4.28	4	4	19.05	0.0193863	44.44	FALSE
angiotensin-activated signaling pathway	33	11	22	7.19198	25.808	8.5	2.02	4	4	12.12	0.108347	36.36	FALSE
oxidoreductase activity, acting on a sulfur group of donors, disulfide as acceptor	102	26	76	22.2297	79.7703	36.24	0.64	4	4	3.92	0.365869	15.38	FALSE
TRAPPII protein complex	130	32	98	28.332	101.668	47.74	0.47	4	4	3.08	0.435843	12.5	FALSE
vacuolar proton-transporting V-type ATPase complex assembly	393	90	303	85.6499	307.35	153.7	0.22	4	4	1.02	0.595062	4.44	FALSE
endoplasmic reticulum	1486	328	1158	323.857	1162.14	598.72	0.05	4	4	0.27	0.794605	1.22	FALSE
flocculation	4	4	0	0.871755	3.12825	0.24	11.23	3	3	75	0.000151475	75	FALSE
positive regulation of transcription by RNA polymerase II	15	6	9	3.26908	11.7309	2.8	2.28	3	3	20	0.0876452	50	FALSE
SREBP signaling pathway	15	6	9	3.26908	11.7309	2.8	2.28	3	3	20	0.0876452	50	FALSE
cysteine-tRNA ligase activity	20	7	13	4.35877	15.6412	4.77	1.6	3	3	15	0.152559	42.86	FALSE
cysteinyl-tRNA aminoacylation	20	7	13	4.35877	15.6412	4.77	1.6	3	3	15	0.152559	42.86	FALSE
glycoprotein catabolic process	29	9	20	6.32022	22.6798	8.25	1.14	3	3	10.34	0.228069	33.33	FALSE
protein domain specific binding	29	9	20	6.32022	22.6798	8.25	1.14	3	3	10.34	0.228069	33.33	FALSE
single-stranded telomeric DNA binding	138	33	105	30.0755	107.924	52.01	0.28	3	3	2.17	0.546507	9.09	FALSE
microtubule organizing center	194	45	149	42.2801	151.72	75.07	0.17	3	3	1.55	0.636211	6.67	FALSE
protein import into nucleus	393	89	304	85.6499	307.35	155.12	0.13	3	3	0.76	0.682297	3.37	FALSE
modulation by virus of host process	2	2	0	0.435877	1.56412	0.12	5.61	2	2	100	0.00738485	100	FALSE
polysaccharide biosynthetic process	2	2	0	0.435877	1.56412	0.12	5.61	2	2	100	0.00738485	100	FALSE
siderophore transport	2	2	0	0.435877	1.56412	0.12	5.61	2	2	100	0.00738485	100	FALSE
transcription elongation factor activity	2	2	0	0.435877	1.56412	0.12	5.61	2	2	100	0.00738485	100	FALSE
non-membrane spanning protein tyrosine kinase activity	3	3	0	0.653816	2.34618	0.18	8.42	2	2	66.67	0.00103419	66.67	FALSE
ethanolamine ammonia-lyase activity	4	3	1	0.871755	3.12825	0.01	5.2	2	2	50	0.00995085	66.67	FALSE
establishment of mitotic spindle localization	5	3	2	1.08969	3.91031	0.21	3.35	2	2	40	0.0385148	66.67	FALSE
microtubule cytoskeleton organization	5	3	2	1.08969	3.91031	0.21	3.35	2	2	40	0.0385148	66.67	FALSE
mitotic cytokinesis	5	3	2	1.08969	3.91031	0.21	3.35	2	2	40	0.0385148	66.67	FALSE
spindle	5	3	2	1.08969	3.91031	0.21	3.35	2	2	40	0.0385148	66.67	FALSE
peptidoglycan binding	6	3	3	1.30763	4.69237	0.61	2.19	2	2	33.33	0.0942244	66.67	FALSE
regulation of ribosomal protein gene transcription by RNA polymerase II	6	3	3	1.30763	4.69237	0.61	2.19	2	2	33.33	0.0942244	66.67	FALSE
centrosome	7	4	3	1.52557	5.47443	0.4	4.01	2	2	28.57	0.0234902	50	FALSE
centrosome cycle	7	4	3	1.52557	5.47443	0.4	4.01	2	2	28.57	0.0234902	50	FALSE
protein import into peroxisome membrane	7	4	3	1.52557	5.47443	0.4	4.01	2	2	28.57	0.0234902	50	FALSE
chlorophyllide a oxygenase [overall] activity	8	4	4	1.74351	6.25649	0.81	2.92	2	2	25	0.053308	50	FALSE
adenylate cyclase activity	9	4	5	1.96145	7.03855	1.31	2.12	2	2	22.22	0.0997769	50	FALSE
cAMP biosynthetic process	9	4	5	1.96145	7.03855	1.31	2.12	2	2	22.22	0.0997769	50	FALSE
plasma membrane organization	13	5	8	2.8332	10.1668	2.63	1.66	2	2	15.38	0.145487	40	FALSE
oxidoreductase activity, acting on the CH-NH2 group of donors, oxygen as acceptor	14	5	9	3.05114	10.9489	3.23	1.24	2	2	14.29	0.207085	40	FALSE
extrinsic component of intraperoxisomal membrane	15	5	10	3.26908	11.7309	3.86	0.92	2	2	13.33	0.279013	40	FALSE
peroxisome inheritance	15	5	10	3.26908	11.7309	3.86	0.92	2	2	13.33	0.279013	40	FALSE
sodium:proton antiporter activity	18	6	12	3.9229	14.0771	4.63	1.1	2	2	11.11	0.235676	33.33	FALSE
RNA polymerase I transcription regulator complex	24	7	17	5.23053	18.7695	7.38	0.6	2	2	8.33	0.381637	28.57	FALSE
nuclear origin of replication recognition complex	53	14	39	11.5507	41.4493	18.18	0.52	2	2	3.77	0.415126	14.29	FALSE
ATP-binding cassette (ABC) transporter complex	60	15	45	13.0763	46.9237	21.72	0.28	2	2	3.33	0.547476	13.33	FALSE
DNA synthesis involved in DNA repair	158	36	122	34.4343	123.566	62.05	0.07	2	2	1.27	0.762873	5.56	FALSE
pectate lyase activity	191	44	147	41.6263	149.374	74.33	0.14	2	2	1.05	0.677388	4.55	FALSE
(1->3)-beta-D-glucan biosynthetic process	244	55	189	53.177	190.823	96.68	0.06	2	2	0.82	0.777422	3.64	FALSE
1,3-beta-D-glucan synthase activity	244	55	189	53.177	190.823	96.68	0.06	2	2	0.82	0.777422	3.64	FALSE
1,3-beta-D-glucan synthase complex	244	55	189	53.177	190.823	96.68	0.06	2	2	0.82	0.777422	3.64	FALSE
mitotic cell cycle	426	95	331	92.8419	333.158	170.25	0.05	2	2	0.47	0.800059	2.11	FALSE
phosphatidylserine decarboxylase activity	568	126	442	123.789	444.211	227.95	0.04	2	2	0.35	0.822216	1.59	FALSE
actin cortical patch	1	1	0	0.217939	0.782061	0.06	2.81	1	1	100	0.0581826	100	FALSE
biogenic amine metabolic process	1	1	0	0.217939	0.782061	0.06	2.81	1	1	100	0.0581826	100	FALSE
cell outer membrane	1	1	0	0.217939	0.782061	0.06	2.81	1	1	100	0.0581826	100	FALSE
deoxyribonuclease II activity	1	1	0	0.217939	0.782061	0.06	2.81	1	1	100	0.0581826	100	FALSE
kinase binding	1	1	0	0.217939	0.782061	0.06	2.81	1	1	100	0.0581826	100	FALSE
mannosyl-3-phosphoglycerate synthase activity	1	1	0	0.217939	0.782061	0.06	2.81	1	1	100	0.0581826	100	FALSE
mannosylglycerate biosynthetic process	1	1	0	0.217939	0.782061	0.06	2.81	1	1	100	0.0581826	100	FALSE
WASH complex	1	1	0	0.217939	0.782061	0.06	2.81	1	1	100	0.0581826	100	FALSE
dimethylpropiothetin dethiomethylase activity	2	1	1	0.435877	1.56412	0.2	0.73	1	1	50	0.33394	100	FALSE
double-strand break repair via single-strand annealing, removal of nonhomologous ends	2	1	1	0.435877	1.56412	0.2	0.73	1	1	50	0.33394	100	FALSE
endopeptidase inhibitor activity	2	1	1	0.435877	1.56412	0.2	0.73	1	1	50	0.33394	100	FALSE
exodeoxyribonuclease VII complex	2	1	1	0.435877	1.56412	0.2	0.73	1	1	50	0.33394	100	FALSE
flap-structured DNA binding	2	1	1	0.435877	1.56412	0.2	0.73	1	1	50	0.33394	100	FALSE
galactosylceramidase activity	2	1	1	0.435877	1.56412	0.2	0.73	1	1	50	0.33394	100	FALSE
galactosylceramide catabolic process	2	1	1	0.435877	1.56412	0.2	0.73	1	1	50	0.33394	100	FALSE
host cell membrane	2	1	1	0.435877	1.56412	0.2	0.73	1	1	50	0.33394	100	FALSE
monoatomic cation channel activity	2	1	1	0.435877	1.56412	0.2	0.73	1	1	50	0.33394	100	FALSE
protein trimerization	2	1	1	0.435877	1.56412	0.2	0.73	1	1	50	0.33394	100	FALSE
receptor catabolic process	2	1	1	0.435877	1.56412	0.2	0.73	1	1	50	0.33394	100	FALSE
SWI/SNF complex	2	1	1	0.435877	1.56412	0.2	0.73	1	1	50	0.33394	100	FALSE
toxin biosynthetic process	2	1	1	0.435877	1.56412	0.2	0.73	1	1	50	0.33394	100	FALSE
urea transmembrane transport	2	1	1	0.435877	1.56412	0.2	0.73	1	1	50	0.33394	100	FALSE
urea transmembrane transporter activity	2	1	1	0.435877	1.56412	0.2	0.73	1	1	50	0.33394	100	FALSE
viral capsid	2	1	1	0.435877	1.56412	0.2	0.73	1	1	50	0.33394	100	FALSE
viral release from host cell	2	1	1	0.435877	1.56412	0.2	0.73	1	1	50	0.33394	100	FALSE
cell morphogenesis	3	2	1	0.653816	2.34618	0.05	2.77	1	1	33.33	0.0597557	50	FALSE
glutamyl-tRNA reductase activity	3	2	1	0.653816	2.34618	0.05	2.77	1	1	33.33	0.0597557	50	FALSE
regulation of cell division	3	2	1	0.653816	2.34618	0.05	2.77	1	1	33.33	0.0597557	50	FALSE
negative regulation of Wnt signaling pathway	4	2	2	0.871755	3.12825	0.41	1.46	1	1	25	0.171805	50	FALSE
regulation of viral transcription	5	2	3	1.08969	3.91031	0.93	0.76	1	1	20	0.32409	50	FALSE
lipoprotein metabolic process	7	3	4	1.52557	5.47443	1.12	1.43	1	1	14.29	0.177062	33.33	FALSE
lipid transport	8	3	5	1.74351	6.25649	1.69	0.91	1	1	12.5	0.281911	33.33	FALSE
peptidyl-dipeptidase activity	11	3	8	2.39733	8.60267	3.65	0.15	1	1	9.09	0.65983	33.33	FALSE
carbon-oxygen lyase activity, acting on polysaccharides	19	5	14	4.14083	14.8592	6.54	0.18	1	1	5.26	0.633054	20	FALSE
oxidoreductase activity, acting on paired donors, with incorporation or reduction of molecular oxygen, reduced ascorbate as one donor, and incorporation of one atom of oxygen	20	5	15	4.35877	15.6412	7.24	0.09	1	1	5	0.728363	20	FALSE
HDA1 complex	24	6	18	5.23053	18.7695	8.69	0.11	1	1	4.17	0.70361	16.67	FALSE
mRNA methylation	29	7	22	6.32022	22.6798	10.84	0.07	1	1	3.45	0.759787	14.29	FALSE
protein splicing	58	14	44	12.6404	45.3596	21.68	0.15	1	1	1.72	0.665443	7.14	FALSE
2-oxoglutarate metabolic process	120	27	93	26.1526	93.8474	47.62	0.03	1	1	0.83	0.851374	3.7	FALSE
mitochondrial oxoglutarate dehydrogenase complex	120	27	93	26.1526	93.8474	47.62	0.03	1	1	0.83	0.851374	3.7	FALSE
phosphatidylinositol-3-phosphate binding	126	28	98	27.4603	98.5397	50.5	0.01	1	1	0.79	0.907283	3.57	FALSE
spliceosomal snRNP assembly	137	31	106	29.8576	107.142	54.11	0.04	1	1	0.73	0.813112	3.23	FALSE
double-strand break repair via homologous recombination	145	33	112	31.6011	113.399	57	0.06	1	1	0.69	0.778409	3.03	FALSE
ERMES complex	153	34	119	33.3446	119.655	61.32	0.01	1	1	0.65	0.89788	2.94	FALSE
Las1 complex	154	35	119	33.5626	120.437	60.61	0.06	1	1	0.65	0.779039	2.86	FALSE
protein-containing complex assembly	155	35	120	33.7805	121.22	61.33	0.04	1	1	0.65	0.812452	2.86	FALSE
negative regulation of DNA-templated transcription	338	75	263	73.6633	264.337	135.62	0.02	1	1	0.3	0.860203	1.33	FALSE
MICOS complex	440	97	343	95.893	344.107	177.45	0.01	1	1	0.23	0.898285	1.03	FALSE
[glutamate-ammonia-ligase] adenylyltransferase activity	1	0	1	0.217939	0.782061	0.78	0.22	0	0	0	0.597573	#DIV/0!	#DIV/0!
[isocitrate dehydrogenase (NADP+)] kinase activity	2	0	2	0.435877	1.56412	1.56	0.44	0	0	0	0.455332	#DIV/0!	#DIV/0!
[protein-PII] uridylyltransferase activity	1	0	1	0.217939	0.782061	0.78	0.22	0	0	0	0.597573	#DIV/0!	#DIV/0!
2-keto-3-deoxygluconate transmembrane transport	2	0	2	0.435877	1.56412	1.56	0.44	0	0	0	0.455332	#DIV/0!	#DIV/0!
2-keto-3-deoxygluconate:proton symporter activity	2	0	2	0.435877	1.56412	1.56	0.44	0	0	0	0.455332	#DIV/0!	#DIV/0!
2-phosphosulfolactate phosphatase activity	1	0	1	0.217939	0.782061	0.78	0.22	0	0	0	0.597573	#DIV/0!	#DIV/0!
3-keto-5-aminohexanoate cleavage activity	2	0	2	0.435877	1.56412	1.56	0.44	0	0	0	0.455332	#DIV/0!	#DIV/0!
3',5'-cyclic-AMP phosphodiesterase activity	38	8	30	8.28167	29.7183	15.87	0.01	0	0	0	0.911872	0	FALSE
4-hydroxy-3-methylbut-2-en-1-yl diphosphate reductase activity	6	1	5	1.30763	4.69237	2.91	0.07	0	0	0	0.760971	0	FALSE
acyl-phosphate glycerol-3-phosphate acyltransferase activity	1	0	1	0.217939	0.782061	0.78	0.22	0	0	0	0.597573	#DIV/0!	#DIV/0!
agglutination involved in conjugation with cellular fusion	1	0	1	0.217939	0.782061	0.78	0.22	0	0	0	0.597573	#DIV/0!	#DIV/0!
alanine biosynthetic process	2	0	2	0.435877	1.56412	1.56	0.44	0	0	0	0.455332	#DIV/0!	#DIV/0!
amino acid transmembrane transport	4	1	3	0.871755	3.12825	1.45	0.02	0	0	0	0.87657	0	FALSE
aminoglycoside 3-N-acetyltransferase activity	1	0	1	0.217939	0.782061	0.78	0.22	0	0	0	0.597573	#DIV/0!	#DIV/0!
antibiotic biosynthetic process	2	0	2	0.435877	1.56412	1.56	0.44	0	0	0	0.455332	#DIV/0!	#DIV/0!
arginine binding	1	0	1	0.217939	0.782061	0.78	0.22	0	0	0	0.597573	#DIV/0!	#DIV/0!
asexual sporulation	1	0	1	0.217939	0.782061	0.78	0.22	0	0	0	0.597573	#DIV/0!	#DIV/0!
aspartate 1-decarboxylase activity	2	0	2	0.435877	1.56412	1.56	0.44	0	0	0	0.455332	#DIV/0!	#DIV/0!
autophagy of mitochondrion	2	0	2	0.435877	1.56412	1.56	0.44	0	0	0	0.455332	#DIV/0!	#DIV/0!
bacterial microcompartment	1	0	1	0.217939	0.782061	0.78	0.22	0	0	0	0.597573	#DIV/0!	#DIV/0!
bacterial-type flagellum	2	0	2	0.435877	1.56412	1.56	0.44	0	0	0	0.455332	#DIV/0!	#DIV/0!
bacterial-type flagellum basal body	2	0	2	0.435877	1.56412	1.56	0.44	0	0	0	0.455332	#DIV/0!	#DIV/0!
bacterial-type flagellum hook	1	0	1	0.217939	0.782061	0.78	0.22	0	0	0	0.597573	#DIV/0!	#DIV/0!
binding of sperm to zona pellucida	1	0	1	0.217939	0.782061	0.78	0.22	0	0	0	0.597573	#DIV/0!	#DIV/0!
biotin binding	2	0	2	0.435877	1.56412	1.56	0.44	0	0	0	0.455332	#DIV/0!	#DIV/0!
blue light photoreceptor activity	1	0	1	0.217939	0.782061	0.78	0.22	0	0	0	0.597573	#DIV/0!	#DIV/0!
branched-chain amino acid transmembrane transporter activity	1	0	1	0.217939	0.782061	0.78	0.22	0	0	0	0.597573	#DIV/0!	#DIV/0!
branched-chain amino acid transport	1	0	1	0.217939	0.782061	0.78	0.22	0	0	0	0.597573	#DIV/0!	#DIV/0!
cadmium ion binding	2	0	2	0.435877	1.56412	1.56	0.44	0	0	0	0.455332	#DIV/0!	#DIV/0!
calcium channel inhibitor activity	1	0	1	0.217939	0.782061	0.78	0.22	0	0	0	0.597573	#DIV/0!	#DIV/0!
calcium ion transmembrane transport	9	2	7	1.96145	7.03855	3.61	0	0	0	0	0.975168	0	FALSE
cAMP catabolic process	38	8	30	8.28167	29.7183	15.87	0.01	0	0	0	0.911872	0	FALSE
carbohydrate biosynthetic process	2	0	2	0.435877	1.56412	1.56	0.44	0	0	0	0.455332	#DIV/0!	#DIV/0!
carbohydrate transport	2	0	2	0.435877	1.56412	1.56	0.44	0	0	0	0.455332	#DIV/0!	#DIV/0!
catabolic process	1	0	1	0.217939	0.782061	0.78	0.22	0	0	0	0.597573	#DIV/0!	#DIV/0!
CCA tRNA nucleotidyltransferase activity	1	0	1	0.217939	0.782061	0.78	0.22	0	0	0	0.597573	#DIV/0!	#DIV/0!
CDP-glycerol glycerophosphotransferase activity	1	0	1	0.217939	0.782061	0.78	0.22	0	0	0	0.597573	#DIV/0!	#DIV/0!
cell adhesion molecule binding	1	0	1	0.217939	0.782061	0.78	0.22	0	0	0	0.597573	#DIV/0!	#DIV/0!
cell septum assembly	2	0	2	0.435877	1.56412	1.56	0.44	0	0	0	0.455332	#DIV/0!	#DIV/0!
cell wall modification	159	35	124	34.6522	124.348	64.2	0	0	0	0	0.94674	0	FALSE
cell-cell adhesion	1	0	1	0.217939	0.782061	0.78	0.22	0	0	0	0.597573	#DIV/0!	#DIV/0!
cellular respiration	1	0	1	0.217939	0.782061	0.78	0.22	0	0	0	0.597573	#DIV/0!	#DIV/0!
central plaque of spindle pole body	1	0	1	0.217939	0.782061	0.78	0.22	0	0	0	0.597573	#DIV/0!	#DIV/0!
cholesterol biosynthetic process	5	1	4	1.08969	3.91031	2.17	0.01	0	0	0	0.922599	0	FALSE
chorismate lyase activity	1	0	1	0.217939	0.782061	0.78	0.22	0	0	0	0.597573	#DIV/0!	#DIV/0!
chromatin	1	0	1	0.217939	0.782061	0.78	0.22	0	0	0	0.597573	#DIV/0!	#DIV/0!
condensed nuclear chromosome	1	0	1	0.217939	0.782061	0.78	0.22	0	0	0	0.597573	#DIV/0!	#DIV/0!
cytokinin dehydrogenase activity	1	0	1	0.217939	0.782061	0.78	0.22	0	0	0	0.597573	#DIV/0!	#DIV/0!
cytokinin metabolic process	1	0	1	0.217939	0.782061	0.78	0.22	0	0	0	0.597573	#DIV/0!	#DIV/0!
cytoplasmic dynein complex	8	2	6	1.74351	6.25649	2.9	0.04	0	0	0	0.826141	0	FALSE
cytoplasmic side of plasma membrane	1	0	1	0.217939	0.782061	0.78	0.22	0	0	0	0.597573	#DIV/0!	#DIV/0!
cytoskeleton-dependent cytokinesis	125	27	98	27.2423	97.7577	51.21	0	0	0	0	0.958129	0	FALSE
defense response to virus	1	0	1	0.217939	0.782061	0.78	0.22	0	0	0	0.597573	#DIV/0!	#DIV/0!
detoxification of cadmium ion	2	0	2	0.435877	1.56412	1.56	0.44	0	0	0	0.455332	#DIV/0!	#DIV/0!
detoxification of copper ion	2	0	2	0.435877	1.56412	1.56	0.44	0	0	0	0.455332	#DIV/0!	#DIV/0!
dimethylallyl diphosphate biosynthetic process	6	1	5	1.30763	4.69237	2.91	0.07	0	0	0	0.760971	0	FALSE
DNA binding, bending	10	2	8	2.17939	7.82061	4.33	0.01	0	0	0	0.890711	0	FALSE
DNA endonuclease activity	1	0	1	0.217939	0.782061	0.78	0.22	0	0	0	0.597573	#DIV/0!	#DIV/0!
DNA protection	1	0	1	0.217939	0.782061	0.78	0.22	0	0	0	0.597573	#DIV/0!	#DIV/0!
DNA replication termination	1	0	1	0.217939	0.782061	0.78	0.22	0	0	0	0.597573	#DIV/0!	#DIV/0!
DNA secondary structure binding	1	0	1	0.217939	0.782061	0.78	0.22	0	0	0	0.597573	#DIV/0!	#DIV/0!
DNA-mediated transformation	2	0	2	0.435877	1.56412	1.56	0.44	0	0	0	0.455332	#DIV/0!	#DIV/0!
DNA-templated transcription termination	6	1	5	1.30763	4.69237	2.91	0.07	0	0	0	0.760971	0	FALSE
dTDP-4-dehydrorhamnose 3,5-epimerase activity	5	1	4	1.08969	3.91031	2.17	0.01	0	0	0	0.922599	0	FALSE
endospore-forming forespore	1	0	1	0.217939	0.782061	0.78	0.22	0	0	0	0.597573	#DIV/0!	#DIV/0!
exodeoxyribonuclease VII activity	5	1	4	1.08969	3.91031	2.17	0.01	0	0	0	0.922599	0	FALSE
FMN adenylyltransferase activity	1	0	1	0.217939	0.782061	0.78	0.22	0	0	0	0.597573	#DIV/0!	#DIV/0!
focal adhesion	15	3	12	3.26908	11.7309	6.5	0.02	0	0	0	0.866358	0	FALSE
four-way junction helicase activity	21	5	16	4.57671	16.4233	7.95	0.04	0	0	0	0.822962	0	FALSE
fructose 1,6-bisphosphate 1-phosphatase activity	1	0	1	0.217939	0.782061	0.78	0.22	0	0	0	0.597573	#DIV/0!	#DIV/0!
fucose metabolic process	1	0	1	0.217939	0.782061	0.78	0.22	0	0	0	0.597573	#DIV/0!	#DIV/0!
fungal-type cell wall organization	13	3	10	2.8332	10.1668	5.05	0.01	0	0	0	0.91078	0	FALSE
gas vesicle	1	0	1	0.217939	0.782061	0.78	0.22	0	0	0	0.597573	#DIV/0!	#DIV/0!
glucokinase activity	2	0	2	0.435877	1.56412	1.56	0.44	0	0	0	0.455332	#DIV/0!	#DIV/0!
gluconate transmembrane transport	1	0	1	0.217939	0.782061	0.78	0.22	0	0	0	0.597573	#DIV/0!	#DIV/0!
gluconate transmembrane transporter activity	1	0	1	0.217939	0.782061	0.78	0.22	0	0	0	0.597573	#DIV/0!	#DIV/0!
glucose 6-phosphate metabolic process	2	0	2	0.435877	1.56412	1.56	0.44	0	0	0	0.455332	#DIV/0!	#DIV/0!
glucose binding	2	0	2	0.435877	1.56412	1.56	0.44	0	0	0	0.455332	#DIV/0!	#DIV/0!
glucuronate isomerase activity	2	0	2	0.435877	1.56412	1.56	0.44	0	0	0	0.455332	#DIV/0!	#DIV/0!
glycine-tRNA ligase activity	9	2	7	1.96145	7.03855	3.61	0	0	0	0	0.975168	0	FALSE
glycolipid biosynthetic process	1	0	1	0.217939	0.782061	0.78	0.22	0	0	0	0.597573	#DIV/0!	#DIV/0!
glycyl-tRNA aminoacylation	9	2	7	1.96145	7.03855	3.61	0	0	0	0	0.975168	0	FALSE
GTP cyclohydrolase activity	2	0	2	0.435877	1.56412	1.56	0.44	0	0	0	0.455332	#DIV/0!	#DIV/0!
heme transmembrane transporter activity	1	0	1	0.217939	0.782061	0.78	0.22	0	0	0	0.597573	#DIV/0!	#DIV/0!
heme transport	1	0	1	0.217939	0.782061	0.78	0.22	0	0	0	0.597573	#DIV/0!	#DIV/0!
inorganic cation transmembrane transport	1	0	1	0.217939	0.782061	0.78	0.22	0	0	0	0.597573	#DIV/0!	#DIV/0!
intraciliary transport particle A	11	2	9	2.39733	8.60267	5.07	0.07	0	0	0	0.771681	0	FALSE
intramolecular lyase activity	2	0	2	0.435877	1.56412	1.56	0.44	0	0	0	0.455332	#DIV/0!	#DIV/0!
intramolecular oxidoreductase activity, interconverting aldoses and ketoses	2	0	2	0.435877	1.56412	1.56	0.44	0	0	0	0.455332	#DIV/0!	#DIV/0!
ion channel inhibitor activity	1	0	1	0.217939	0.782061	0.78	0.22	0	0	0	0.597573	#DIV/0!	#DIV/0!
isopentenyl diphosphate biosynthetic process, methylerythritol 4-phosphate pathway	6	1	5	1.30763	4.69237	2.91	0.07	0	0	0	0.760971	0	FALSE
keratin filament	2	0	2	0.435877	1.56412	1.56	0.44	0	0	0	0.455332	#DIV/0!	#DIV/0!
L-arabinose isomerase activity	1	0	1	0.217939	0.782061	0.78	0.22	0	0	0	0.597573	#DIV/0!	#DIV/0!
L-fucose isomerase activity	1	0	1	0.217939	0.782061	0.78	0.22	0	0	0	0.597573	#DIV/0!	#DIV/0!
L-rhamnose isomerase activity	1	0	1	0.217939	0.782061	0.78	0.22	0	0	0	0.597573	#DIV/0!	#DIV/0!
lactate racemase activity	2	0	2	0.435877	1.56412	1.56	0.44	0	0	0	0.455332	#DIV/0!	#DIV/0!
leucyltransferase activity	1	0	1	0.217939	0.782061	0.78	0.22	0	0	0	0.597573	#DIV/0!	#DIV/0!
ligase activity, forming carbon-nitrogen bonds	1	0	1	0.217939	0.782061	0.78	0.22	0	0	0	0.597573	#DIV/0!	#DIV/0!
lipid transporter activity	1	0	1	0.217939	0.782061	0.78	0.22	0	0	0	0.597573	#DIV/0!	#DIV/0!
lipoprotein biosynthetic process	3	1	2	0.653816	2.34618	0.77	0.18	0	0	0	0.628296	0	FALSE
mannonate dehydratase activity	2	0	2	0.435877	1.56412	1.56	0.44	0	0	0	0.455332	#DIV/0!	#DIV/0!
mating type determination	10	2	8	2.17939	7.82061	4.33	0.01	0	0	0	0.890711	0	FALSE
membrane organization	2	0	2	0.435877	1.56412	1.56	0.44	0	0	0	0.455332	#DIV/0!	#DIV/0!
menaquinone biosynthetic process	1	0	1	0.217939	0.782061	0.78	0.22	0	0	0	0.597573	#DIV/0!	#DIV/0!
mercury ion transmembrane transporter activity	1	0	1	0.217939	0.782061	0.78	0.22	0	0	0	0.597573	#DIV/0!	#DIV/0!
mercury ion transport	1	0	1	0.217939	0.782061	0.78	0.22	0	0	0	0.597573	#DIV/0!	#DIV/0!
microtubule cytoskeleton	1	0	1	0.217939	0.782061	0.78	0.22	0	0	0	0.597573	#DIV/0!	#DIV/0!
mitochondrial fission	1	0	1	0.217939	0.782061	0.78	0.22	0	0	0	0.597573	#DIV/0!	#DIV/0!
mitochondrial genome maintenance	262	57	205	57.0999	204.9	106.76	0	0	0	0	0.988069	0	FALSE
mitotic cell cycle checkpoint signaling	16	3	13	3.48702	12.513	7.23	0.07	0	0	0	0.768058	0	FALSE
monolayer-surrounded lipid storage body	1	0	1	0.217939	0.782061	0.78	0.22	0	0	0	0.597573	#DIV/0!	#DIV/0!
mRNA (guanine-N7-)-methyltransferase activity	1	0	1	0.217939	0.782061	0.78	0.22	0	0	0	0.597573	#DIV/0!	#DIV/0!
mRNA cap binding complex	2	0	2	0.435877	1.56412	1.56	0.44	0	0	0	0.455332	#DIV/0!	#DIV/0!
mRNA stabilization	1	0	1	0.217939	0.782061	0.78	0.22	0	0	0	0.597573	#DIV/0!	#DIV/0!
N-acetylmannosamine metabolic process	1	0	1	0.217939	0.782061	0.78	0.22	0	0	0	0.597573	#DIV/0!	#DIV/0!
N-acylglucosamine-6-phosphate 2-epimerase activity	1	0	1	0.217939	0.782061	0.78	0.22	0	0	0	0.597573	#DIV/0!	#DIV/0!
NAD+ nucleosidase activity	1	0	1	0.217939	0.782061	0.78	0.22	0	0	0	0.597573	#DIV/0!	#DIV/0!
NAD+-diphthamide ADP-ribosyltransferase activity	1	0	1	0.217939	0.782061	0.78	0.22	0	0	0	0.597573	#DIV/0!	#DIV/0!
NAD+-protein-arginine ADP-ribosyltransferase activity	1	0	1	0.217939	0.782061	0.78	0.22	0	0	0	0.597573	#DIV/0!	#DIV/0!
NADPH binding	1	0	1	0.217939	0.782061	0.78	0.22	0	0	0	0.597573	#DIV/0!	#DIV/0!
negative regulation of endopeptidase activity	1	0	1	0.217939	0.782061	0.78	0.22	0	0	0	0.597573	#DIV/0!	#DIV/0!
negative regulation of growth	1	0	1	0.217939	0.782061	0.78	0.22	0	0	0	0.597573	#DIV/0!	#DIV/0!
nitrate assimilation	1	0	1	0.217939	0.782061	0.78	0.22	0	0	0	0.597573	#DIV/0!	#DIV/0!
nitrogen compound transport	3	1	2	0.653816	2.34618	0.77	0.18	0	0	0	0.628296	0	FALSE
nucleoplasmic THO complex	1	0	1	0.217939	0.782061	0.78	0.22	0	0	0	0.597573	#DIV/0!	#DIV/0!
nucleosomal DNA binding	1	0	1	0.217939	0.782061	0.78	0.22	0	0	0	0.597573	#DIV/0!	#DIV/0!
organelle organization	8	2	6	1.74351	6.25649	2.9	0.04	0	0	0	0.826141	0	FALSE
organic phosphonate catabolic process	1	0	1	0.217939	0.782061	0.78	0.22	0	0	0	0.597573	#DIV/0!	#DIV/0!
organic phosphonate metabolic process	1	0	1	0.217939	0.782061	0.78	0.22	0	0	0	0.597573	#DIV/0!	#DIV/0!
organic phosphonate transport	1	0	1	0.217939	0.782061	0.78	0.22	0	0	0	0.597573	#DIV/0!	#DIV/0!
pectinesterase activity	159	35	124	34.6522	124.348	64.2	0	0	0	0	0.94674	0	FALSE
phagophore assembly site	1	0	1	0.217939	0.782061	0.78	0.22	0	0	0	0.597573	#DIV/0!	#DIV/0!
pheromone-dependent signal transduction involved in conjugation with cellular fusion	2	0	2	0.435877	1.56412	1.56	0.44	0	0	0	0.455332	#DIV/0!	#DIV/0!
phosphatidylglycerol-prolipoprotein diacylglyceryl transferase activity	3	1	2	0.653816	2.34618	0.77	0.18	0	0	0	0.628296	0	FALSE
phospholactate guanylyltransferase activity	1	0	1	0.217939	0.782061	0.78	0.22	0	0	0	0.597573	#DIV/0!	#DIV/0!
phospholipase A2 activity	9	2	7	1.96145	7.03855	3.61	0	0	0	0	0.975168	0	FALSE
phosphomevalonate kinase activity	5	1	4	1.08969	3.91031	2.17	0.01	0	0	0	0.922599	0	FALSE
pilus assembly	10	2	8	2.17939	7.82061	4.33	0.01	0	0	0	0.890711	0	FALSE
plasmid maintenance	1	0	1	0.217939	0.782061	0.78	0.22	0	0	0	0.597573	#DIV/0!	#DIV/0!
poly-hydroxybutyrate biosynthetic process	2	0	2	0.435877	1.56412	1.56	0.44	0	0	0	0.455332	#DIV/0!	#DIV/0!
polysaccharide metabolic process	8	2	6	1.74351	6.25649	2.9	0.04	0	0	0	0.826141	0	FALSE
polysaccharide transmembrane transporter activity	1	0	1	0.217939	0.782061	0.78	0.22	0	0	0	0.597573	#DIV/0!	#DIV/0!
polysaccharide transport	1	0	1	0.217939	0.782061	0.78	0.22	0	0	0	0.597573	#DIV/0!	#DIV/0!
positive regulation of mating-type specific transcription, DNA-templated	10	2	8	2.17939	7.82061	4.33	0.01	0	0	0	0.890711	0	FALSE
positive regulation of mitochondrial translation	1	0	1	0.217939	0.782061	0.78	0.22	0	0	0	0.597573	#DIV/0!	#DIV/0!
positive regulation of plasminogen activation	2	0	2	0.435877	1.56412	1.56	0.44	0	0	0	0.455332	#DIV/0!	#DIV/0!
positive regulation of single-species biofilm formation	1	0	1	0.217939	0.782061	0.78	0.22	0	0	0	0.597573	#DIV/0!	#DIV/0!
protein import	16	3	13	3.48702	12.513	7.23	0.07	0	0	0	0.768058	0	FALSE
protein localization to spindle pole body	1	0	1	0.217939	0.782061	0.78	0.22	0	0	0	0.597573	#DIV/0!	#DIV/0!
protein secretion by the type II secretion system	4	1	3	0.871755	3.12825	1.45	0.02	0	0	0	0.87657	0	FALSE
protein secretion by the type III secretion system	2	0	2	0.435877	1.56412	1.56	0.44	0	0	0	0.455332	#DIV/0!	#DIV/0!
protein serine/threonine kinase activator activity	2	0	2	0.435877	1.56412	1.56	0.44	0	0	0	0.455332	#DIV/0!	#DIV/0!
protein tetramerization	2	0	2	0.435877	1.56412	1.56	0.44	0	0	0	0.455332	#DIV/0!	#DIV/0!
protein-arginine rhamnosyltransferase activity	1	0	1	0.217939	0.782061	0.78	0.22	0	0	0	0.597573	#DIV/0!	#DIV/0!
protein-DNA covalent cross-linking	144	31	113	31.3832	112.617	59.15	0	0	0	0	0.938351	0	FALSE
protein-glutamine gamma-glutamyltransferase activity	1	0	1	0.217939	0.782061	0.78	0.22	0	0	0	0.597573	#DIV/0!	#DIV/0!
protein-membrane adaptor activity	1	0	1	0.217939	0.782061	0.78	0.22	0	0	0	0.597573	#DIV/0!	#DIV/0!
pyridoxine 5'-phosphate synthase activity	2	0	2	0.435877	1.56412	1.56	0.44	0	0	0	0.455332	#DIV/0!	#DIV/0!
pyridoxine biosynthetic process	2	0	2	0.435877	1.56412	1.56	0.44	0	0	0	0.455332	#DIV/0!	#DIV/0!
pyrimidine nucleoside metabolic process	1	0	1	0.217939	0.782061	0.78	0.22	0	0	0	0.597573	#DIV/0!	#DIV/0!
queuosine salvage	1	0	1	0.217939	0.782061	0.78	0.22	0	0	0	0.597573	#DIV/0!	#DIV/0!
quorum sensing	1	0	1	0.217939	0.782061	0.78	0.22	0	0	0	0.597573	#DIV/0!	#DIV/0!
regulation of catalytic activity	4	1	3	0.871755	3.12825	1.45	0.02	0	0	0	0.87657	0	FALSE
regulation of cell cycle	9	2	7	1.96145	7.03855	3.61	0	0	0	0	0.975168	0	FALSE
regulation of cell growth	1	0	1	0.217939	0.782061	0.78	0.22	0	0	0	0.597573	#DIV/0!	#DIV/0!
regulation of division septum assembly	2	0	2	0.435877	1.56412	1.56	0.44	0	0	0	0.455332	#DIV/0!	#DIV/0!
regulation of exit from mitosis	2	0	2	0.435877	1.56412	1.56	0.44	0	0	0	0.455332	#DIV/0!	#DIV/0!
regulation of nitrogen utilization	1	0	1	0.217939	0.782061	0.78	0.22	0	0	0	0.597573	#DIV/0!	#DIV/0!
regulation of reciprocal meiotic recombination	1	0	1	0.217939	0.782061	0.78	0.22	0	0	0	0.597573	#DIV/0!	#DIV/0!
regulation of sporulation resulting in formation of a cellular spore	1	0	1	0.217939	0.782061	0.78	0.22	0	0	0	0.597573	#DIV/0!	#DIV/0!
regulation of translation	1	0	1	0.217939	0.782061	0.78	0.22	0	0	0	0.597573	#DIV/0!	#DIV/0!
response to copper ion	1	0	1	0.217939	0.782061	0.78	0.22	0	0	0	0.597573	#DIV/0!	#DIV/0!
response to organic substance	2	0	2	0.435877	1.56412	1.56	0.44	0	0	0	0.455332	#DIV/0!	#DIV/0!
rhamnose metabolic process	1	0	1	0.217939	0.782061	0.78	0.22	0	0	0	0.597573	#DIV/0!	#DIV/0!
ribulose-bisphosphate carboxylase activity	1	0	1	0.217939	0.782061	0.78	0.22	0	0	0	0.597573	#DIV/0!	#DIV/0!
RNA polymerase II general transcription initiation factor activity	1	0	1	0.217939	0.782061	0.78	0.22	0	0	0	0.597573	#DIV/0!	#DIV/0!
RNA-templated DNA biosynthetic process	1	0	1	0.217939	0.782061	0.78	0.22	0	0	0	0.597573	#DIV/0!	#DIV/0!
rRNA (guanine-N2-)-methyltransferase activity	1	0	1	0.217939	0.782061	0.78	0.22	0	0	0	0.597573	#DIV/0!	#DIV/0!
rRNA methylation	1	0	1	0.217939	0.782061	0.78	0.22	0	0	0	0.597573	#DIV/0!	#DIV/0!
RSC-type complex	3	1	2	0.653816	2.34618	0.77	0.18	0	0	0	0.628296	0	FALSE
ruffle	15	3	12	3.26908	11.7309	6.5	0.02	0	0	0	0.866358	0	FALSE
RZZ complex	16	3	13	3.48702	12.513	7.23	0.07	0	0	0	0.768058	0	FALSE
selenium binding	1	0	1	0.217939	0.782061	0.78	0.22	0	0	0	0.597573	#DIV/0!	#DIV/0!
sensory perception of taste	1	0	1	0.217939	0.782061	0.78	0.22	0	0	0	0.597573	#DIV/0!	#DIV/0!
sexual reproduction	2	0	2	0.435877	1.56412	1.56	0.44	0	0	0	0.455332	#DIV/0!	#DIV/0!
sigma factor antagonist activity	2	0	2	0.435877	1.56412	1.56	0.44	0	0	0	0.455332	#DIV/0!	#DIV/0!
site of double-strand break	1	0	1	0.217939	0.782061	0.78	0.22	0	0	0	0.597573	#DIV/0!	#DIV/0!
SMN complex	2	0	2	0.435877	1.56412	1.56	0.44	0	0	0	0.455332	#DIV/0!	#DIV/0!
snRNA transcription	1	0	1	0.217939	0.782061	0.78	0.22	0	0	0	0.597573	#DIV/0!	#DIV/0!
sodium channel activity	1	0	1	0.217939	0.782061	0.78	0.22	0	0	0	0.597573	#DIV/0!	#DIV/0!
sodium ion transport	26	6	20	5.66641	20.3336	10.1	0.02	0	0	0	0.874087	0	FALSE
sodium-dependent phosphate transport	1	0	1	0.217939	0.782061	0.78	0.22	0	0	0	0.597573	#DIV/0!	#DIV/0!
sodium:phosphate symporter activity	1	0	1	0.217939	0.782061	0.78	0.22	0	0	0	0.597573	#DIV/0!	#DIV/0!
sodium:potassium-exchanging ATPase complex	1	0	1	0.217939	0.782061	0.78	0.22	0	0	0	0.597573	#DIV/0!	#DIV/0!
SOSS complex	13	3	10	2.8332	10.1668	5.05	0.01	0	0	0	0.91078	0	FALSE
spindle pole body duplication	2	0	2	0.435877	1.56412	1.56	0.44	0	0	0	0.455332	#DIV/0!	#DIV/0!
sporulation resulting in formation of a cellular spore	1	0	1	0.217939	0.782061	0.78	0.22	0	0	0	0.597573	#DIV/0!	#DIV/0!
structural constituent of cytoskeleton	16	3	13	3.48702	12.513	7.23	0.07	0	0	0	0.768058	0	FALSE
sulfotransferase activity	17	4	13	3.70496	13.295	6.5	0.02	0	0	0	0.862392	0	FALSE
suppression by virus of host apoptotic process	1	0	1	0.217939	0.782061	0.78	0.22	0	0	0	0.597573	#DIV/0!	#DIV/0!
tetraacyldisaccharide 4'-kinase activity	2	0	2	0.435877	1.56412	1.56	0.44	0	0	0	0.455332	#DIV/0!	#DIV/0!
thiolester hydrolase activity	1	0	1	0.217939	0.782061	0.78	0.22	0	0	0	0.597573	#DIV/0!	#DIV/0!
toxin sequestering activity	1	0	1	0.217939	0.782061	0.78	0.22	0	0	0	0.597573	#DIV/0!	#DIV/0!
transcription initiation at RNA polymerase III promoter	2	0	2	0.435877	1.56412	1.56	0.44	0	0	0	0.455332	#DIV/0!	#DIV/0!
transition metal ion transport	1	0	1	0.217939	0.782061	0.78	0.22	0	0	0	0.597573	#DIV/0!	#DIV/0!
translation regulator activity	1	0	1	0.217939	0.782061	0.78	0.22	0	0	0	0.597573	#DIV/0!	#DIV/0!
tRNA threonylcarbamoyladenosine modification	2	0	2	0.435877	1.56412	1.56	0.44	0	0	0	0.455332	#DIV/0!	#DIV/0!
type II protein secretion system complex	4	1	3	0.871755	3.12825	1.45	0.02	0	0	0	0.87657	0	FALSE
type II site-specific deoxyribonuclease activity	2	0	2	0.435877	1.56412	1.56	0.44	0	0	0	0.455332	#DIV/0!	#DIV/0!
type IV pilus assembly	1	0	1	0.217939	0.782061	0.78	0.22	0	0	0	0.597573	#DIV/0!	#DIV/0!
UDP-glucose 4-epimerase activity	2	0	2	0.435877	1.56412	1.56	0.44	0	0	0	0.455332	#DIV/0!	#DIV/0!
UDP-glucuronate decarboxylase activity	1	0	1	0.217939	0.782061	0.78	0.22	0	0	0	0.597573	#DIV/0!	#DIV/0!
urea metabolic process	2	0	2	0.435877	1.56412	1.56	0.44	0	0	0	0.455332	#DIV/0!	#DIV/0!
vacuole inheritance	1	0	1	0.217939	0.782061	0.78	0.22	0	0	0	0.597573	#DIV/0!	#DIV/0!
vesicle membrane	2	0	2	0.435877	1.56412	1.56	0.44	0	0	0	0.455332	#DIV/0!	#DIV/0!
viral entry into host cell	2	0	2	0.435877	1.56412	1.56	0.44	0	0	0	0.455332	#DIV/0!	#DIV/0!
viral genome replication	2	0	2	0.435877	1.56412	1.56	0.44	0	0	0	0.455332	#DIV/0!	#DIV/0!
viral process	10	2	8	2.17939	7.82061	4.33	0.01	0	0	0	0.890711	0	FALSE
viral release from host cell by cytolysis	3	1	2	0.653816	2.34618	0.77	0.18	0	0	0	0.628296	0	FALSE
viral transcription	1	0	1	0.217939	0.782061	0.78	0.22	0	0	0	0.597573	#DIV/0!	#DIV/0!
virion attachment to host cell	2	0	2	0.435877	1.56412	1.56	0.44	0	0	0	0.455332	#DIV/0!	#DIV/0!
cytoplasm	6680	1455	5225	1455.83	5224.17	2719.41	0	1	-1	-0.01	0.980368	-0.07	FALSE
DNA repair	3503	762	2741	763.439	2739.56	1427.51	0	1	-1	-0.03	0.953033	-0.13	FALSE
deadenylation-dependent decapping of nuclear-transcribed mRNA	322	69	253	70.1763	251.824	132.73	0.02	1	-1	-0.31	0.873845	-1.45	FALSE
holocytochrome-c synthase activity	295	63	232	64.2919	230.708	121.91	0.03	1	-1	-0.34	0.855431	-1.59	FALSE
protein targeting to ER	271	58	213	59.0614	211.939	111.81	0.02	1	-1	-0.37	0.875899	-1.72	FALSE
AMP deaminase activity	216	46	170	47.0748	168.925	89.45	0.02	1	-1	-0.46	0.859406	-2.17	FALSE
IMP salvage	216	46	170	47.0748	168.925	89.45	0.02	1	-1	-0.46	0.859406	-2.17	FALSE
U6 snRNA binding	177	38	139	38.5751	138.425	72.86	0.01	1	-1	-0.56	0.916603	-2.63	FALSE
U5 snRNA binding	176	37	139	38.3572	137.643	73.59	0.05	1	-1	-0.57	0.804289	-2.7	FALSE
oxidized purine nucleobase lesion DNA N-glycosylase activity	155	33	122	33.7805	121.22	64.2	0.02	1	-1	-0.65	0.879305	-3.03	FALSE
intrinsic apoptotic signaling pathway	107	22	85	23.3194	83.6806	45.46	0.07	1	-1	-0.93	0.757348	-4.55	FALSE
arsenite transmembrane transporter activity	90	19	71	19.6145	70.3855	37.51	0.02	1	-1	-1.11	0.87533	-5.26	FALSE
arsenite transport	90	19	71	19.6145	70.3855	37.51	0.02	1	-1	-1.11	0.87533	-5.26	FALSE
RNA polymerase I core promoter sequence-specific DNA binding	70	14	56	15.2557	54.7443	30.32	0.1	1	-1	-1.43	0.716202	-7.14	FALSE
alpha-amylase activity	60	12	48	13.0763	46.9237	25.99	0.09	1	-1	-1.67	0.736439	-8.33	FALSE
glucosidase activity	34	6	28	7.40991	26.5901	15.94	0.27	1	-1	-2.94	0.558086	-16.67	FALSE
endoplasmic reticulum inheritance	28	5	23	6.10228	21.8977	13.04	0.2	1	-1	-3.57	0.613857	-20	FALSE
penicillin binding	23	4	19	5.01259	17.9874	10.88	0.2	1	-1	-4.35	0.609054	-25	FALSE
mitochondrion autophagosome adaptor activity	20	3	17	4.35877	15.6412	10.22	0.42	1	-1	-5	0.461765	-33.33	FALSE
mitophagy	20	3	17	4.35877	15.6412	10.22	0.42	1	-1	-5	0.461765	-33.33	FALSE
viral capsid assembly	16	2	14	3.48702	12.513	8.83	0.63	1	-1	-6.25	0.367871	-50	FALSE
alpha-1,6-mannosylglycoprotein 6-beta-N-acetylglucosaminyltransferase activity	14	2	12	3.05114	10.9489	7.31	0.36	1	-1	-7.14	0.496206	-50	FALSE
hormone activity	14	2	12	3.05114	10.9489	7.31	0.36	1	-1	-7.14	0.496206	-50	FALSE
vacuole	14	2	12	3.05114	10.9489	7.31	0.36	1	-1	-7.14	0.496206	-50	FALSE
BBSome	13	2	11	2.8332	10.1668	6.56	0.25	1	-1	-7.69	0.575652	-50	FALSE
aflatoxin biosynthetic process	12	2	10	2.61526	9.38474	5.81	0.14	1	-1	-8.33	0.667041	-50	FALSE
arabinan metabolic process	10	1	9	2.17939	7.82061	5.95	0.64	1	-1	-10	0.366326	-100	FALSE
mRNA catabolic process	10	1	9	2.17939	7.82061	5.95	0.64	1	-1	-10	0.366326	-100	FALSE
poly(A)-specific ribonuclease activity	10	1	9	2.17939	7.82061	5.95	0.64	1	-1	-10	0.366326	-100	FALSE
cellular response to starvation	9	1	8	1.96145	7.03855	5.18	0.47	1	-1	-11.11	0.437585	-100	FALSE
COP9 signalosome	9	1	8	1.96145	7.03855	5.18	0.47	1	-1	-11.11	0.437585	-100	FALSE
COP9 signalosome assembly	9	1	8	1.96145	7.03855	5.18	0.47	1	-1	-11.11	0.437585	-100	FALSE
DNA modification	9	1	8	1.96145	7.03855	5.18	0.47	1	-1	-11.11	0.437585	-100	FALSE
galactosylgalactosylxylosylprotein 3-beta-glucuronosyltransferase activity	9	1	8	1.96145	7.03855	5.18	0.47	1	-1	-11.11	0.437585	-100	FALSE
hydrolase activity, acting on glycosyl bonds	9	1	8	1.96145	7.03855	5.18	0.47	1	-1	-11.11	0.437585	-100	FALSE
nicotinate-nucleotide-dimethylbenzimidazole phosphoribosyltransferase activity	9	1	8	1.96145	7.03855	5.18	0.47	1	-1	-11.11	0.437585	-100	FALSE
peptide transport	9	1	8	1.96145	7.03855	5.18	0.47	1	-1	-11.11	0.437585	-100	FALSE
aminoacyltransferase activity	8	1	7	1.74351	6.25649	4.42	0.32	1	-1	-12.5	0.524302	-100	FALSE
biotin transmembrane transporter activity	8	1	7	1.74351	6.25649	4.42	0.32	1	-1	-12.5	0.524302	-100	FALSE
biotin transport	8	1	7	1.74351	6.25649	4.42	0.32	1	-1	-12.5	0.524302	-100	FALSE
glutamate catabolic process to 2-oxoglutarate	8	1	7	1.74351	6.25649	4.42	0.32	1	-1	-12.5	0.524302	-100	FALSE
glutamate dehydrogenase (NAD+) activity	8	1	7	1.74351	6.25649	4.42	0.32	1	-1	-12.5	0.524302	-100	FALSE
serine-type D-Ala-D-Ala carboxypeptidase activity	8	1	7	1.74351	6.25649	4.42	0.32	1	-1	-12.5	0.524302	-100	FALSE
carbon fixation	7	1	6	1.52557	5.47443	3.66	0.18	1	-1	-14.29	0.630399	-100	FALSE
Group I intron splicing	7	1	6	1.52557	5.47443	3.66	0.18	1	-1	-14.29	0.630399	-100	FALSE
lysosomal transport	7	1	6	1.52557	5.47443	3.66	0.18	1	-1	-14.29	0.630399	-100	FALSE
mannose binding	7	1	6	1.52557	5.47443	3.66	0.18	1	-1	-14.29	0.630399	-100	FALSE
phosphoenolpyruvate carboxylase activity	7	1	6	1.52557	5.47443	3.66	0.18	1	-1	-14.29	0.630399	-100	FALSE
ribonucleoprotein complex	7	1	6	1.52557	5.47443	3.66	0.18	1	-1	-14.29	0.630399	-100	FALSE
sperm principal piece	7	1	6	1.52557	5.47443	3.66	0.18	1	-1	-14.29	0.630399	-100	FALSE
amino acid:sodium symporter activity	6	0	6	1.30763	4.69237	4.69	1.31	1	-1	-16.67	0.195987	#DIV/0!	#DIV/0!
arginine metabolic process	6	0	6	1.30763	4.69237	4.69	1.31	1	-1	-16.67	0.195987	#DIV/0!	#DIV/0!
cobalamin biosynthetic process	6	0	6	1.30763	4.69237	4.69	1.31	1	-1	-16.67	0.195987	#DIV/0!	#DIV/0!
cysteine biosynthetic process from serine	6	0	6	1.30763	4.69237	4.69	1.31	1	-1	-16.67	0.195987	#DIV/0!	#DIV/0!
cysteine-type exopeptidase activity	6	0	6	1.30763	4.69237	4.69	1.31	1	-1	-16.67	0.195987	#DIV/0!	#DIV/0!
cytochrome complex assembly	6	0	6	1.30763	4.69237	4.69	1.31	1	-1	-16.67	0.195987	#DIV/0!	#DIV/0!
nitric oxide biosynthetic process	6	0	6	1.30763	4.69237	4.69	1.31	1	-1	-16.67	0.195987	#DIV/0!	#DIV/0!
nitric-oxide synthase activity	6	0	6	1.30763	4.69237	4.69	1.31	1	-1	-16.67	0.195987	#DIV/0!	#DIV/0!
phosphorelay response regulator activity	6	0	6	1.30763	4.69237	4.69	1.31	1	-1	-16.67	0.195987	#DIV/0!	#DIV/0!
ribonucleoside triphosphate phosphatase activity	6	0	6	1.30763	4.69237	4.69	1.31	1	-1	-16.67	0.195987	#DIV/0!	#DIV/0!
rRNA N-glycosylase activity	6	0	6	1.30763	4.69237	4.69	1.31	1	-1	-16.67	0.195987	#DIV/0!	#DIV/0!
serine O-acetyltransferase activity	6	0	6	1.30763	4.69237	4.69	1.31	1	-1	-16.67	0.195987	#DIV/0!	#DIV/0!
toxin-antitoxin complex	6	0	6	1.30763	4.69237	4.69	1.31	1	-1	-16.67	0.195987	#DIV/0!	#DIV/0!
vitamin transmembrane transporter activity	6	0	6	1.30763	4.69237	4.69	1.31	1	-1	-16.67	0.195987	#DIV/0!	#DIV/0!
vitamin transport	6	0	6	1.30763	4.69237	4.69	1.31	1	-1	-16.67	0.195987	#DIV/0!	#DIV/0!
1-deoxy-D-xylulose-5-phosphate synthase activity	5	0	5	1.08969	3.91031	3.91	1.09	1	-1	-20	0.237838	#DIV/0!	#DIV/0!
3-oxoacyl-[acyl-carrier-protein] synthase activity	5	0	5	1.08969	3.91031	3.91	1.09	1	-1	-20	0.237838	#DIV/0!	#DIV/0!
4-hydroxy-tetrahydrodipicolinate reductase	5	0	5	1.08969	3.91031	3.91	1.09	1	-1	-20	0.237838	#DIV/0!	#DIV/0!
actin monomer binding	5	0	5	1.08969	3.91031	3.91	1.09	1	-1	-20	0.237838	#DIV/0!	#DIV/0!
adenosylcobinamide-GDP ribazoletransferase activity	5	0	5	1.08969	3.91031	3.91	1.09	1	-1	-20	0.237838	#DIV/0!	#DIV/0!
aerobic electron transport chain	5	0	5	1.08969	3.91031	3.91	1.09	1	-1	-20	0.237838	#DIV/0!	#DIV/0!
antibiotic catabolic process	5	0	5	1.08969	3.91031	3.91	1.09	1	-1	-20	0.237838	#DIV/0!	#DIV/0!
beta-lactam antibiotic catabolic process	5	0	5	1.08969	3.91031	3.91	1.09	1	-1	-20	0.237838	#DIV/0!	#DIV/0!
beta-lactamase activity	5	0	5	1.08969	3.91031	3.91	1.09	1	-1	-20	0.237838	#DIV/0!	#DIV/0!
chemotaxis	5	0	5	1.08969	3.91031	3.91	1.09	1	-1	-20	0.237838	#DIV/0!	#DIV/0!
cobalamin 5'-phosphate synthase activity	5	0	5	1.08969	3.91031	3.91	1.09	1	-1	-20	0.237838	#DIV/0!	#DIV/0!
cytidine deaminase activity	5	0	5	1.08969	3.91031	3.91	1.09	1	-1	-20	0.237838	#DIV/0!	#DIV/0!
cytidine deamination	5	0	5	1.08969	3.91031	3.91	1.09	1	-1	-20	0.237838	#DIV/0!	#DIV/0!
cytochrome complex	5	0	5	1.08969	3.91031	3.91	1.09	1	-1	-20	0.237838	#DIV/0!	#DIV/0!
diaminopimelate epimerase activity	5	0	5	1.08969	3.91031	3.91	1.09	1	-1	-20	0.237838	#DIV/0!	#DIV/0!
dioxygenase activity	5	0	5	1.08969	3.91031	3.91	1.09	1	-1	-20	0.237838	#DIV/0!	#DIV/0!
glutamine metabolic process	5	0	5	1.08969	3.91031	3.91	1.09	1	-1	-20	0.237838	#DIV/0!	#DIV/0!
methylated-DNA-[protein]-cysteine S-methyltransferase activity	5	0	5	1.08969	3.91031	3.91	1.09	1	-1	-20	0.237838	#DIV/0!	#DIV/0!
protein-N(PI)-phosphohistidine-sugar phosphotransferase activity	5	0	5	1.08969	3.91031	3.91	1.09	1	-1	-20	0.237838	#DIV/0!	#DIV/0!
regulation of carbohydrate metabolic process	5	0	5	1.08969	3.91031	3.91	1.09	1	-1	-20	0.237838	#DIV/0!	#DIV/0!
4-alpha-glucanotransferase activity	4	0	4	0.871755	3.12825	3.13	0.87	1	-1	-25	0.291065	#DIV/0!	#DIV/0!
4-hydroxy-3-methylbut-2-en-1-yl diphosphate synthase activity	4	0	4	0.871755	3.12825	3.13	0.87	1	-1	-25	0.291065	#DIV/0!	#DIV/0!
acetyl-CoA carboxylase complex	4	0	4	0.871755	3.12825	3.13	0.87	1	-1	-25	0.291065	#DIV/0!	#DIV/0!
acetylglucosaminyltransferase activity	4	0	4	0.871755	3.12825	3.13	0.87	1	-1	-25	0.291065	#DIV/0!	#DIV/0!
amidase activity	4	0	4	0.871755	3.12825	3.13	0.87	1	-1	-25	0.291065	#DIV/0!	#DIV/0!
carboxylic ester hydrolase activity	4	0	4	0.871755	3.12825	3.13	0.87	1	-1	-25	0.291065	#DIV/0!	#DIV/0!
cutinase activity	4	0	4	0.871755	3.12825	3.13	0.87	1	-1	-25	0.291065	#DIV/0!	#DIV/0!
cyclic-di-GMP binding	4	0	4	0.871755	3.12825	3.13	0.87	1	-1	-25	0.291065	#DIV/0!	#DIV/0!
cytidylyltransferase activity	4	0	4	0.871755	3.12825	3.13	0.87	1	-1	-25	0.291065	#DIV/0!	#DIV/0!
DNA ligase (NAD+) activity	4	0	4	0.871755	3.12825	3.13	0.87	1	-1	-25	0.291065	#DIV/0!	#DIV/0!
DNA-binding transcription activator activity	4	0	4	0.871755	3.12825	3.13	0.87	1	-1	-25	0.291065	#DIV/0!	#DIV/0!
excinuclease ABC activity	4	0	4	0.871755	3.12825	3.13	0.87	1	-1	-25	0.291065	#DIV/0!	#DIV/0!
glucuronate catabolic process	4	0	4	0.871755	3.12825	3.13	0.87	1	-1	-25	0.291065	#DIV/0!	#DIV/0!
intracellular calcium ion homeostasis	4	0	4	0.871755	3.12825	3.13	0.87	1	-1	-25	0.291065	#DIV/0!	#DIV/0!
mating	4	0	4	0.871755	3.12825	3.13	0.87	1	-1	-25	0.291065	#DIV/0!	#DIV/0!
monosaccharide binding	4	0	4	0.871755	3.12825	3.13	0.87	1	-1	-25	0.291065	#DIV/0!	#DIV/0!
monosaccharide metabolic process	4	0	4	0.871755	3.12825	3.13	0.87	1	-1	-25	0.291065	#DIV/0!	#DIV/0!
nucleoside transport	4	0	4	0.871755	3.12825	3.13	0.87	1	-1	-25	0.291065	#DIV/0!	#DIV/0!
phenylacetate catabolic process	4	0	4	0.871755	3.12825	3.13	0.87	1	-1	-25	0.291065	#DIV/0!	#DIV/0!
regulation of cell shape	4	0	4	0.871755	3.12825	3.13	0.87	1	-1	-25	0.291065	#DIV/0!	#DIV/0!
rRNA methyltransferase activity	4	0	4	0.871755	3.12825	3.13	0.87	1	-1	-25	0.291065	#DIV/0!	#DIV/0!
sulfurtransferase activity	4	0	4	0.871755	3.12825	3.13	0.87	1	-1	-25	0.291065	#DIV/0!	#DIV/0!
transcription elongation-coupled chromatin remodeling	4	0	4	0.871755	3.12825	3.13	0.87	1	-1	-25	0.291065	#DIV/0!	#DIV/0!
undecaprenyl-diphosphatase activity	4	0	4	0.871755	3.12825	3.13	0.87	1	-1	-25	0.291065	#DIV/0!	#DIV/0!
viral release via pore formation in host cell membrane	4	0	4	0.871755	3.12825	3.13	0.87	1	-1	-25	0.291065	#DIV/0!	#DIV/0!
2-C-methyl-D-erythritol 2,4-cyclodiphosphate synthase activity	3	0	3	0.653816	2.34618	2.35	0.65	1	-1	-33.33	0.360539	#DIV/0!	#DIV/0!
adenosylcobinamide kinase activity	3	0	3	0.653816	2.34618	2.35	0.65	1	-1	-33.33	0.360539	#DIV/0!	#DIV/0!
aryl sulfotransferase activity	3	0	3	0.653816	2.34618	2.35	0.65	1	-1	-33.33	0.360539	#DIV/0!	#DIV/0!
bacterial-type flagellum-dependent cell motility	3	0	3	0.653816	2.34618	2.35	0.65	1	-1	-33.33	0.360539	#DIV/0!	#DIV/0!
cellular modified amino acid biosynthetic process	3	0	3	0.653816	2.34618	2.35	0.65	1	-1	-33.33	0.360539	#DIV/0!	#DIV/0!
cGMP biosynthetic process	3	0	3	0.653816	2.34618	2.35	0.65	1	-1	-33.33	0.360539	#DIV/0!	#DIV/0!
cholesterol binding	3	0	3	0.653816	2.34618	2.35	0.65	1	-1	-33.33	0.360539	#DIV/0!	#DIV/0!
chromosome separation	3	0	3	0.653816	2.34618	2.35	0.65	1	-1	-33.33	0.360539	#DIV/0!	#DIV/0!
double-stranded DNA binding	3	0	3	0.653816	2.34618	2.35	0.65	1	-1	-33.33	0.360539	#DIV/0!	#DIV/0!
energy reserve metabolic process	3	0	3	0.653816	2.34618	2.35	0.65	1	-1	-33.33	0.360539	#DIV/0!	#DIV/0!
gas vesicle organization	3	0	3	0.653816	2.34618	2.35	0.65	1	-1	-33.33	0.360539	#DIV/0!	#DIV/0!
Gram-negative-bacterium-type cell outer membrane assembly	3	0	3	0.653816	2.34618	2.35	0.65	1	-1	-33.33	0.360539	#DIV/0!	#DIV/0!
guanylate cyclase activity	3	0	3	0.653816	2.34618	2.35	0.65	1	-1	-33.33	0.360539	#DIV/0!	#DIV/0!
Holliday junction helicase complex	3	0	3	0.653816	2.34618	2.35	0.65	1	-1	-33.33	0.360539	#DIV/0!	#DIV/0!
lipid-A-disaccharide synthase activity	3	0	3	0.653816	2.34618	2.35	0.65	1	-1	-33.33	0.360539	#DIV/0!	#DIV/0!
malate dehydrogenase (quinone) activity	3	0	3	0.653816	2.34618	2.35	0.65	1	-1	-33.33	0.360539	#DIV/0!	#DIV/0!
meiotic DNA double-strand break formation	3	0	3	0.653816	2.34618	2.35	0.65	1	-1	-33.33	0.360539	#DIV/0!	#DIV/0!
mitochondrial electron transport, NADH to ubiquinone	3	0	3	0.653816	2.34618	2.35	0.65	1	-1	-33.33	0.360539	#DIV/0!	#DIV/0!
Nem1-Spo7 phosphatase complex	3	0	3	0.653816	2.34618	2.35	0.65	1	-1	-33.33	0.360539	#DIV/0!	#DIV/0!
nicotinamide riboside transmembrane transporter activity	3	0	3	0.653816	2.34618	2.35	0.65	1	-1	-33.33	0.360539	#DIV/0!	#DIV/0!
nicotinamide riboside transport	3	0	3	0.653816	2.34618	2.35	0.65	1	-1	-33.33	0.360539	#DIV/0!	#DIV/0!
oxidoreductase activity, acting on the CH-NH group of donors	3	0	3	0.653816	2.34618	2.35	0.65	1	-1	-33.33	0.360539	#DIV/0!	#DIV/0!
pilus	3	0	3	0.653816	2.34618	2.35	0.65	1	-1	-33.33	0.360539	#DIV/0!	#DIV/0!
positive regulation of protein dephosphorylation	3	0	3	0.653816	2.34618	2.35	0.65	1	-1	-33.33	0.360539	#DIV/0!	#DIV/0!
preQ1 synthase activity	3	0	3	0.653816	2.34618	2.35	0.65	1	-1	-33.33	0.360539	#DIV/0!	#DIV/0!
primary metabolic process	3	0	3	0.653816	2.34618	2.35	0.65	1	-1	-33.33	0.360539	#DIV/0!	#DIV/0!
protein-glutamate methylesterase activity	3	0	3	0.653816	2.34618	2.35	0.65	1	-1	-33.33	0.360539	#DIV/0!	#DIV/0!
queuosine biosynthetic process	3	0	3	0.653816	2.34618	2.35	0.65	1	-1	-33.33	0.360539	#DIV/0!	#DIV/0!
regulation of immune system process	3	0	3	0.653816	2.34618	2.35	0.65	1	-1	-33.33	0.360539	#DIV/0!	#DIV/0!
regulation of termination of DNA-templated transcription	3	0	3	0.653816	2.34618	2.35	0.65	1	-1	-33.33	0.360539	#DIV/0!	#DIV/0!
Shu complex	3	0	3	0.653816	2.34618	2.35	0.65	1	-1	-33.33	0.360539	#DIV/0!	#DIV/0!
synaptonemal complex assembly	3	0	3	0.653816	2.34618	2.35	0.65	1	-1	-33.33	0.360539	#DIV/0!	#DIV/0!
threonine-phosphate decarboxylase activity	3	0	3	0.653816	2.34618	2.35	0.65	1	-1	-33.33	0.360539	#DIV/0!	#DIV/0!
UDP-3-O-[3-hydroxymyristoyl] N-acetylglucosamine deacetylase activity	3	0	3	0.653816	2.34618	2.35	0.65	1	-1	-33.33	0.360539	#DIV/0!	#DIV/0!
UDP-galactopyranose mutase activity	3	0	3	0.653816	2.34618	2.35	0.65	1	-1	-33.33	0.360539	#DIV/0!	#DIV/0!
xylan 1,4-beta-xylosidase activity	3	0	3	0.653816	2.34618	2.35	0.65	1	-1	-33.33	0.360539	#DIV/0!	#DIV/0!
L-serine-phosphatidylethanolamine phosphatidyltransferase activity	164	34	130	35.7419	128.258	69.27	0.08	2	-2	-1.22	0.741796	-5.88	FALSE
phosphatidylserine biosynthetic process	164	34	130	35.7419	128.258	69.27	0.08	2	-2	-1.22	0.741796	-5.88	FALSE
MCM complex	152	31	121	33.1267	118.873	64.96	0.14	2	-2	-1.32	0.676077	-6.45	FALSE
negative regulation of DNA helicase activity	152	31	121	33.1267	118.873	64.96	0.14	2	-2	-1.32	0.676077	-6.45	FALSE
defense response to bacterium	92	18	74	20.0504	71.9496	40.45	0.21	2	-2	-2.17	0.604609	-11.11	FALSE
defense response to fungus	92	18	74	20.0504	71.9496	40.45	0.21	2	-2	-2.17	0.604609	-11.11	FALSE
carbohydrate catabolic process	80	15	65	17.4351	62.5649	36.16	0.34	2	-2	-2.5	0.509606	-13.33	FALSE
lysosome localization	32	5	27	6.97404	25.026	16.02	0.56	2	-2	-6.25	0.397963	-40	FALSE
reciprocal meiotic recombination	31	5	26	6.7561	24.2439	15.28	0.46	2	-2	-6.45	0.444881	-40	FALSE
ferrous iron transmembrane transporter activity	25	3	22	5.44847	19.5515	14.01	1.1	2	-2	-8	0.235566	-66.67	FALSE
iron ion transport	25	3	22	5.44847	19.5515	14.01	1.1	2	-2	-8	0.235566	-66.67	FALSE
peptidoglycan turnover	25	3	22	5.44847	19.5515	14.01	1.1	2	-2	-8	0.235566	-66.67	FALSE
regulation of actin filament polymerization	24	3	21	5.23053	18.7695	13.25	0.95	2	-2	-8.33	0.270094	-66.67	FALSE
5-aminolevulinate synthase activity	22	3	19	4.79465	17.2053	11.73	0.67	2	-2	-9.09	0.354036	-66.67	FALSE
mitochondrial crista junction	22	3	19	4.79465	17.2053	11.73	0.67	2	-2	-9.09	0.354036	-66.67	FALSE
porphyrin-containing compound metabolic process	22	3	19	4.79465	17.2053	11.73	0.67	2	-2	-9.09	0.354036	-66.67	FALSE
MKS complex	20	2	18	4.35877	15.6412	11.9	1.28	2	-2	-10	0.201402	-100	FALSE
regulation of angiogenesis	17	2	15	3.70496	13.295	9.6	0.78	2	-2	-11.76	0.316529	-100	FALSE
porin activity	14	1	13	3.05114	10.9489	9.04	1.38	2	-2	-14.29	0.184233	-200	FALSE
telomere capping	14	1	13	3.05114	10.9489	9.04	1.38	2	-2	-14.29	0.184233	-200	FALSE
efflux transmembrane transporter activity	10	0	10	2.17939	7.82061	7.82	2.18	2	-2	-20	0.0950485	#DIV/0!	#DIV/0!
guanosine tetraphosphate metabolic process	10	0	10	2.17939	7.82061	7.82	2.18	2	-2	-20	0.0950485	#DIV/0!	#DIV/0!
lysine biosynthetic process via diaminopimelate	10	0	10	2.17939	7.82061	7.82	2.18	2	-2	-20	0.0950485	#DIV/0!	#DIV/0!
oleate hydratase activity	10	0	10	2.17939	7.82061	7.82	2.18	2	-2	-20	0.0950485	#DIV/0!	#DIV/0!
phosphatidylinositol 3-kinase complex, class III, type II	10	0	10	2.17939	7.82061	7.82	2.18	2	-2	-20	0.0950485	#DIV/0!	#DIV/0!
regulation of DNA-templated transcription elongation	10	0	10	2.17939	7.82061	7.82	2.18	2	-2	-20	0.0950485	#DIV/0!	#DIV/0!
UDP-N-acetylmuramate dehydrogenase activity	10	0	10	2.17939	7.82061	7.82	2.18	2	-2	-20	0.0950485	#DIV/0!	#DIV/0!
lipid A biosynthetic process	9	0	9	1.96145	7.03855	7.04	1.96	2	-2	-22.22	0.113266	#DIV/0!	#DIV/0!
negative regulation of cell migration	9	0	9	1.96145	7.03855	7.04	1.96	2	-2	-22.22	0.113266	#DIV/0!	#DIV/0!
negative regulation of G2/M transition of mitotic cell cycle	9	0	9	1.96145	7.03855	7.04	1.96	2	-2	-22.22	0.113266	#DIV/0!	#DIV/0!
quinolinate synthetase A activity	9	0	9	1.96145	7.03855	7.04	1.96	2	-2	-22.22	0.113266	#DIV/0!	#DIV/0!
acetoin biosynthetic process	8	0	8	1.74351	6.25649	6.26	1.74	2	-2	-25	0.135408	#DIV/0!	#DIV/0!
acetolactate decarboxylase activity	8	0	8	1.74351	6.25649	6.26	1.74	2	-2	-25	0.135408	#DIV/0!	#DIV/0!
alkylbase DNA N-glycosylase activity	8	0	8	1.74351	6.25649	6.26	1.74	2	-2	-25	0.135408	#DIV/0!	#DIV/0!
alpha-glucuronidase activity	8	0	8	1.74351	6.25649	6.26	1.74	2	-2	-25	0.135408	#DIV/0!	#DIV/0!
amino acid transport	8	0	8	1.74351	6.25649	6.26	1.74	2	-2	-25	0.135408	#DIV/0!	#DIV/0!
archaeal or bacterial-type flagellum-dependent cell motility	8	0	8	1.74351	6.25649	6.26	1.74	2	-2	-25	0.135408	#DIV/0!	#DIV/0!
dipeptidase activity	8	0	8	1.74351	6.25649	6.26	1.74	2	-2	-25	0.135408	#DIV/0!	#DIV/0!
DNA methylation on adenine	8	0	8	1.74351	6.25649	6.26	1.74	2	-2	-25	0.135408	#DIV/0!	#DIV/0!
DNA polymerase III complex	8	0	8	1.74351	6.25649	6.26	1.74	2	-2	-25	0.135408	#DIV/0!	#DIV/0!
fimbrial usher porin activity	8	0	8	1.74351	6.25649	6.26	1.74	2	-2	-25	0.135408	#DIV/0!	#DIV/0!
glycerate kinase activity	8	0	8	1.74351	6.25649	6.26	1.74	2	-2	-25	0.135408	#DIV/0!	#DIV/0!
killing by symbiont of host cells	8	0	8	1.74351	6.25649	6.26	1.74	2	-2	-25	0.135408	#DIV/0!	#DIV/0!
melanin metabolic process	8	0	8	1.74351	6.25649	6.26	1.74	2	-2	-25	0.135408	#DIV/0!	#DIV/0!
molybdopterin cofactor binding	8	0	8	1.74351	6.25649	6.26	1.74	2	-2	-25	0.135408	#DIV/0!	#DIV/0!
negative regulation of translation	8	0	8	1.74351	6.25649	6.26	1.74	2	-2	-25	0.135408	#DIV/0!	#DIV/0!
organic acid phosphorylation	8	0	8	1.74351	6.25649	6.26	1.74	2	-2	-25	0.135408	#DIV/0!	#DIV/0!
scytalone dehydratase activity	8	0	8	1.74351	6.25649	6.26	1.74	2	-2	-25	0.135408	#DIV/0!	#DIV/0!
site-specific DNA-methyltransferase (adenine-specific) activity	8	0	8	1.74351	6.25649	6.26	1.74	2	-2	-25	0.135408	#DIV/0!	#DIV/0!
xylan catabolic process	8	0	8	1.74351	6.25649	6.26	1.74	2	-2	-25	0.135408	#DIV/0!	#DIV/0!
calmodulin binding	7	0	7	1.52557	5.47443	5.47	1.53	2	-2	-28.57	0.162511	#DIV/0!	#DIV/0!
calmodulin-dependent protein kinase activity	7	0	7	1.52557	5.47443	5.47	1.53	2	-2	-28.57	0.162511	#DIV/0!	#DIV/0!
cell wall organization	7	0	7	1.52557	5.47443	5.47	1.53	2	-2	-28.57	0.162511	#DIV/0!	#DIV/0!
chloramphenicol O-acetyltransferase activity	7	0	7	1.52557	5.47443	5.47	1.53	2	-2	-28.57	0.162511	#DIV/0!	#DIV/0!
lipopolysaccharide biosynthetic process	7	0	7	1.52557	5.47443	5.47	1.53	2	-2	-28.57	0.162511	#DIV/0!	#DIV/0!
microtubule minus-end binding	7	0	7	1.52557	5.47443	5.47	1.53	2	-2	-28.57	0.162511	#DIV/0!	#DIV/0!
organic anion transmembrane transporter activity	7	0	7	1.52557	5.47443	5.47	1.53	2	-2	-28.57	0.162511	#DIV/0!	#DIV/0!
organic anion transport	7	0	7	1.52557	5.47443	5.47	1.53	2	-2	-28.57	0.162511	#DIV/0!	#DIV/0!
outer membrane-bounded periplasmic space	7	0	7	1.52557	5.47443	5.47	1.53	2	-2	-28.57	0.162511	#DIV/0!	#DIV/0!
P-type potassium transmembrane transporter activity	7	0	7	1.52557	5.47443	5.47	1.53	2	-2	-28.57	0.162511	#DIV/0!	#DIV/0!
protein histidine kinase activity	7	0	7	1.52557	5.47443	5.47	1.53	2	-2	-28.57	0.162511	#DIV/0!	#DIV/0!
mitotic spindle assembly checkpoint signaling	169	34	135	36.8316	132.168	72.91	0.22	3	-3	-1.78	0.597776	-8.82	FALSE
spindle microtubule	127	25	102	27.6782	99.3218	55.61	0.26	3	-3	-2.36	0.564855	-12	FALSE
protein autoprocessing	75	13	62	16.3454	58.6546	35.54	0.68	3	-3	-4	0.349435	-23.08	FALSE
single-stranded DNA 5'-3' DNA exonuclease activity	56	9	47	12.2046	43.7954	27.64	0.84	3	-3	-5.36	0.299615	-33.33	FALSE
de novo' protein folding	45	7	38	9.80724	35.1928	22.59	0.8	3	-3	-6.67	0.310752	-42.86	FALSE
extracellular matrix	34	4	30	7.40991	26.5901	19.19	1.57	3	-3	-8.82	0.156629	-75	FALSE
positive regulation of telomerase activity	31	4	27	6.7561	24.2439	16.9	1.12	3	-3	-9.68	0.23052	-75	FALSE
telomerase holoenzyme complex	31	4	27	6.7561	24.2439	16.9	1.12	3	-3	-9.68	0.23052	-75	FALSE
telomere maintenance via telomerase	31	4	27	6.7561	24.2439	16.9	1.12	3	-3	-9.68	0.23052	-75	FALSE
microtubule anchoring	25	2	23	5.44847	19.5515	15.76	2.18	3	-3	-12	0.0948038	-150	FALSE
peptidase inhibitor activity	24	2	22	5.23053	18.7695	14.98	2	3	-3	-12.5	0.110204	-150	FALSE
axonemal microtubule	21	2	19	4.57671	16.4233	12.67	1.45	3	-3	-14.29	0.173206	-150	FALSE
axoneme assembly	21	2	19	4.57671	16.4233	12.67	1.45	3	-3	-14.29	0.173206	-150	FALSE
amino sugar metabolic process	19	1	18	4.14083	14.8592	12.93	2.38	3	-3	-15.79	0.0809252	-300	FALSE
regulation of cilium movement	18	1	17	3.9229	14.0771	12.15	2.18	3	-3	-16.67	0.0951682	-300	FALSE
peptide deformylase activity	17	1	16	3.70496	13.295	11.37	1.97	3	-3	-17.65	0.11204	-300	FALSE
(1->6)-beta-D-glucan biosynthetic process	15	0	15	3.26908	11.7309	11.73	3.27	3	-3	-20	0.0409017	#DIV/0!	#DIV/0!
Fanconi anaemia nuclear complex	15	0	15	3.26908	11.7309	11.73	3.27	3	-3	-20	0.0409017	#DIV/0!	#DIV/0!
hemolysis by symbiont of host erythrocytes	15	0	15	3.26908	11.7309	11.73	3.27	3	-3	-20	0.0409017	#DIV/0!	#DIV/0!
interstrand cross-link repair	15	0	15	3.26908	11.7309	11.73	3.27	3	-3	-20	0.0409017	#DIV/0!	#DIV/0!
phosphoenolpyruvate-dependent sugar phosphotransferase system	15	0	15	3.26908	11.7309	11.73	3.27	3	-3	-20	0.0409017	#DIV/0!	#DIV/0!
cysteine-type endopeptidase inhibitor activity	14	0	14	3.05114	10.9489	10.95	3.05	3	-3	-21.43	0.0482456	#DIV/0!	#DIV/0!
3-phytase activity	13	0	13	2.8332	10.1668	10.17	2.83	3	-3	-23.08	0.056995	#DIV/0!	#DIV/0!
terpenoid biosynthetic process	12	0	12	2.61526	9.38474	9.38	2.62	3	-3	-25	0.0674478	#DIV/0!	#DIV/0!
toxin activity	12	0	12	2.61526	9.38474	9.38	2.62	3	-3	-25	0.0674478	#DIV/0!	#DIV/0!
NAD+ binding	1178	253	925	256.732	921.268	484.75	0.05	4	-4	-0.34	0.792272	-1.58	FALSE
protein dephosphorylation	601	127	474	130.981	470.019	250.33	0.12	4	-4	-0.67	0.694059	-3.15	FALSE
lipid storage	485	102	383	105.7	379.3	202.73	0.13	4	-4	-0.82	0.684023	-3.92	FALSE
ribonuclease T2 activity	357	74	283	77.8041	279.196	150.81	0.19	4	-4	-1.12	0.62578	-5.41	FALSE
arginine-tRNA ligase activity	350	72	278	76.2785	273.721	148.66	0.24	4	-4	-1.14	0.579611	-5.56	FALSE
arginyl-tRNA aminoacylation	350	72	278	76.2785	273.721	148.66	0.24	4	-4	-1.14	0.579611	-5.56	FALSE
phospholipase activity	258	52	206	56.2282	201.772	111.17	0.32	4	-4	-1.55	0.523727	-7.69	FALSE
phospholipid catabolic process	258	52	206	56.2282	201.772	111.17	0.32	4	-4	-1.55	0.523727	-7.69	FALSE
positive regulation of DNA-templated transcription	199	39	160	43.3698	155.63	87.4	0.44	4	-4	-2.01	0.453062	-10.26	FALSE
rRNA (uridine-N3-)-methyltransferase activity	167	32	135	36.3958	130.604	74.44	0.53	4	-4	-2.4	0.409982	-12.5	FALSE
Smc5-Smc6 complex	140	27	113	30.5114	109.489	62.15	0.4	4	-4	-2.86	0.472241	-14.81	FALSE
mRNA cleavage factor complex	127	24	103	27.6782	99.3218	57.12	0.49	4	-4	-3.15	0.429188	-16.67	FALSE
mRNA polyadenylation	127	24	103	27.6782	99.3218	57.12	0.49	4	-4	-3.15	0.429188	-16.67	FALSE
U6 snRNA 3'-end processing	125	23	102	27.2423	97.7577	57.17	0.66	4	-4	-3.2	0.358044	-17.39	FALSE
DNA N-glycosylase activity	81	14	67	17.653	63.347	38.44	0.76	4	-4	-4.94	0.32553	-28.57	FALSE
protein ufmylation	79	13	66	17.2172	61.7828	38.52	1.03	4	-4	-5.06	0.250449	-30.77	FALSE
UFM1 ligase activity	79	13	66	17.2172	61.7828	38.52	1.03	4	-4	-5.06	0.250449	-30.77	FALSE
karyogamy involved in conjugation with cellular fusion	64	10	54	13.9481	50.0519	32.05	1.12	4	-4	-6.25	0.231937	-40	FALSE
nuclear membrane fusion involved in karyogamy	64	10	54	13.9481	50.0519	32.05	1.12	4	-4	-6.25	0.231937	-40	FALSE
ATP-dependent diacylglycerol kinase activity	56	8	48	12.2046	43.7954	29.26	1.45	4	-4	-7.14	0.173532	-50	FALSE
protein kinase C-activating G protein-coupled receptor signaling pathway	56	8	48	12.2046	43.7954	29.26	1.45	4	-4	-7.14	0.173532	-50	FALSE
telomerase catalytic core complex assembly	46	6	40	10.0252	35.9748	24.98	1.62	4	-4	-8.7	0.150566	-66.67	FALSE
telomerase RNA binding	46	6	40	10.0252	35.9748	24.98	1.62	4	-4	-8.7	0.150566	-66.67	FALSE
potassium channel activity	40	5	35	8.71755	31.2825	22.08	1.59	4	-4	-10	0.154514	-80	FALSE
oxidoreductase activity, acting on the aldehyde or oxo group of donors	38	4	34	8.28167	29.7183	22.26	2.21	4	-4	-10.53	0.0924879	-100	FALSE
microtubule polymerization	37	4	33	8.06373	28.9363	21.49	2.05	4	-4	-10.81	0.105616	-100	FALSE
transposase activity	35	4	31	7.62785	27.3721	19.96	1.73	4	-4	-11.43	0.137452	-100	FALSE
CatSper complex	28	2	26	6.10228	21.8977	18.08	2.76	4	-4	-14.29	0.0604028	-200	FALSE
protein insertion into mitochondrial inner membrane from matrix	24	1	23	5.23053	18.7695	16.82	3.42	4	-4	-16.67	0.0364645	-400	FALSE
spore germination	23	1	22	5.01259	17.9874	16.04	3.21	4	-4	-17.39	0.0427008	-400	FALSE
transition metal ion binding	23	1	22	5.01259	17.9874	16.04	3.21	4	-4	-17.39	0.0427008	-400	FALSE
intracellular membrane-bounded organelle	21	1	20	4.57671	16.4233	14.48	2.8	4	-4	-19.05	0.0586853	-400	FALSE
ATP synthesis coupled electron transport	20	0	20	4.35877	15.6412	15.64	4.36	4	-4	-20	0.0182349	#DIV/0!	#DIV/0!
peptidoglycan beta-N-acetylmuramidase activity	20	0	20	4.35877	15.6412	15.64	4.36	4	-4	-20	0.0182349	#DIV/0!	#DIV/0!
meiotic drive	19	0	19	4.14083	14.8592	14.86	4.14	4	-4	-21.05	0.0213896	#DIV/0!	#DIV/0!
cytolysis in another organism	18	0	18	3.9229	14.0771	14.08	3.92	4	-4	-22.22	0.0251127	#DIV/0!	#DIV/0!
pore complex	18	0	18	3.9229	14.0771	14.08	3.92	4	-4	-22.22	0.0251127	#DIV/0!	#DIV/0!
pore complex assembly	18	0	18	3.9229	14.0771	14.08	3.92	4	-4	-22.22	0.0251127	#DIV/0!	#DIV/0!
Golgi membrane	846	179	667	184.376	661.624	352.05	0.16	5	-5	-0.59	0.654363	-2.79	FALSE
protein tyrosine phosphatase activity	623	131	492	135.776	487.224	260.45	0.17	5	-5	-0.8	0.643034	-3.82	FALSE
fatty-acyl-CoA binding	441	91	350	96.111	344.889	186.9	0.27	5	-5	-1.13	0.555516	-5.49	FALSE
arylesterase activity	192	37	155	41.8442	150.156	85.27	0.56	5	-5	-2.6	0.397101	-13.51	FALSE
clathrin adaptor complex	184	35	149	40.1007	143.899	82.41	0.65	5	-5	-2.72	0.362388	-14.29	FALSE
structural constituent of cell wall	171	32	139	37.2675	133.732	77.39	0.74	5	-5	-2.92	0.329209	-15.63	FALSE
DNA-(apurinic or apyrimidinic site) endonuclease activity	95	16	79	20.7042	74.2958	45.74	1.07	5	-5	-5.26	0.242383	-31.25	FALSE
tRNA wobble adenosine to inosine editing	67	10	57	14.6019	52.3981	34.31	1.45	5	-5	-7.46	0.173263	-50	FALSE
tRNA-specific adenosine deaminase activity	67	10	57	14.6019	52.3981	34.31	1.45	5	-5	-7.46	0.173263	-50	FALSE
inositol catabolic process	57	7	50	12.4225	44.5775	31.68	2.37	5	-5	-8.77	0.0819113	-71.43	FALSE
inositol oxygenase activity	57	7	50	12.4225	44.5775	31.68	2.37	5	-5	-8.77	0.0819113	-71.43	FALSE
ribonuclease P activity	54	7	47	11.7687	42.2313	29.39	1.93	5	-5	-9.26	0.115983	-71.43	FALSE
mitochondrial inner membrane peptidase complex	48	5	43	10.4611	37.5389	28.2	2.85	5	-5	-10.42	0.0562266	-100	FALSE
tocopherol cyclase activity	48	5	43	10.4611	37.5389	28.2	2.85	5	-5	-10.42	0.0562266	-100	FALSE
NAD glycohydrolase activity	38	3	35	8.28167	29.7183	24.02	3.37	5	-5	-13.16	0.0379539	-166.67	FALSE
defense response	35	3	32	7.62785	27.3721	21.7	2.81	5	-5	-14.29	0.058122	-166.67	FALSE
endodeoxyribonuclease activity, producing 5'-phosphomonoesters	25	0	25	5.44847	19.5515	19.55	5.45	5	-5	-20	0.00830358	#DIV/0!	#DIV/0!
transport vesicle	25	0	25	5.44847	19.5515	19.55	5.45	5	-5	-20	0.00830358	#DIV/0!	#DIV/0!
alkaloid metabolic process	22	0	22	4.79465	17.2053	17.21	4.79	5	-5	-22.73	0.0132848	#DIV/0!	#DIV/0!
carboxy-lyase activity	22	0	22	4.79465	17.2053	17.21	4.79	5	-5	-22.73	0.0132848	#DIV/0!	#DIV/0!
dipeptidyl-peptidase activity	22	0	22	4.79465	17.2053	17.21	4.79	5	-5	-22.73	0.0132848	#DIV/0!	#DIV/0!
polyketide metabolic process	22	0	22	4.79465	17.2053	17.21	4.79	5	-5	-22.73	0.0132848	#DIV/0!	#DIV/0!
ribonucleoside-triphosphate reductase activity	22	0	22	4.79465	17.2053	17.21	4.79	5	-5	-22.73	0.0132848	#DIV/0!	#DIV/0!
mating pheromone activity	21	0	21	4.57671	16.4233	16.42	4.58	5	-5	-23.81	0.0155584	#DIV/0!	#DIV/0!
regulation of translational fidelity	21	0	21	4.57671	16.4233	16.42	4.58	5	-5	-23.81	0.0155584	#DIV/0!	#DIV/0!
peroxisome organization	324	65	259	70.6121	253.388	140.06	0.45	6	-6	-1.85	0.450123	-9.23	FALSE
methylthiotransferase activity	110	18	92	23.9733	86.0267	53.79	1.49	6	-6	-5.45	0.167735	-33.33	FALSE
positive regulation of transcription from RNA polymerase II promoter in response to iron ion starvation	42	3	39	9.15342	32.8466	27.12	4.14	6	-6	-14.29	0.0214552	-200	FALSE
sigma factor activity	40	3	37	8.71755	31.2825	25.57	3.75	6	-6	-15	0.0285432	-200	FALSE
cyclic-nucleotide phosphodiesterase activity	37	2	35	8.06373	28.9363	25.07	4.56	6	-6	-16.22	0.015751	-300	FALSE
thymidine kinase activity	36	2	34	7.84579	28.1542	24.3	4.36	6	-6	-16.67	0.0182769	-300	FALSE
2,3-bisphosphoglycerate-independent phosphoglycerate mutase activity	32	1	31	6.97404	25.026	23.07	5.12	6	-6	-18.75	0.0105267	-600	FALSE
microtubule organizing center organization	30	1	29	6.53816	23.4618	21.5	4.69	6	-6	-20	0.0143189	-600	FALSE
nicotianamine biosynthetic process	30	1	29	6.53816	23.4618	21.5	4.69	6	-6	-20	0.0143189	-600	FALSE
nicotianamine synthase activity	30	1	29	6.53816	23.4618	21.5	4.69	6	-6	-20	0.0143189	-600	FALSE
proteasome activator complex	26	0	26	5.66641	20.3336	20.33	5.67	6	-6	-23.08	0.00710799	#DIV/0!	#DIV/0!
thiol oxidase activity	578	119	459	125.969	452.031	245.36	0.39	7	-7	-1.21	0.482625	-5.88	FALSE
glycylpeptide N-tetradecanoyltransferase activity	200	37	163	43.5877	156.412	91.16	1	7	-7	-3.5	0.259183	-18.92	FALSE
calcium-mediated signaling	187	34	153	40.7545	146.245	86.15	1.12	7	-7	-3.74	0.231529	-20.59	FALSE
lysozyme activity	173	31	142	37.7034	135.297	80.4	1.19	7	-7	-4.05	0.217024	-22.58	FALSE
DNA metabolic process	160	28	132	34.8702	125.13	75.4	1.35	7	-7	-4.38	0.188311	-25	FALSE
90S preribosome	139	23	116	30.2935	108.707	67.57	1.76	7	-7	-5.04	0.134019	-30.43	FALSE
RNA-directed DNA polymerase activity	126	20	106	27.4603	98.5397	62.6	2.03	7	-7	-5.56	0.107433	-35	FALSE
cell surface receptor signaling pathway	99	15	84	21.5759	77.4241	50.33	2	7	-7	-7.07	0.109409	-46.67	FALSE
metallodipeptidase activity	74	9	65	16.1275	57.8725	41.27	3.15	7	-7	-9.46	0.0447575	-77.78	FALSE
L-arabinose metabolic process	65	7	58	14.166	50.834	37.8	3.62	7	-7	-10.77	0.0313228	-100	FALSE
DNA methylation	59	6	53	12.8584	46.1416	34.92	3.66	7	-7	-11.86	0.0305597	-116.67	FALSE
N-methyltransferase activity	59	6	53	12.8584	46.1416	34.92	3.66	7	-7	-11.86	0.0305597	-116.67	FALSE
DNA-3-methyladenine glycosylase activity	56	5	51	12.2046	43.7954	34.37	4.25	7	-7	-12.5	0.0197013	-140	FALSE
alpha-L-fucosidase activity	52	4	48	11.3328	40.6672	33.06	4.74	7	-7	-13.46	0.0137743	-175	FALSE
regulation of microtubule polymerization or depolymerization	46	3	43	10.0252	35.9748	30.22	4.92	7	-7	-15.22	0.0121093	-233.33	FALSE
phosphotransferase activity, carboxyl group as acceptor	45	3	42	9.80724	35.1928	29.45	4.72	7	-7	-15.56	0.0139723	-233.33	FALSE
meiotic cell cycle	43	2	41	9.37136	33.6286	29.75	5.8	7	-7	-16.28	0.00647186	-350	FALSE
racemase activity, acting on amino acids and derivatives	43	2	41	9.37136	33.6286	29.75	5.8	7	-7	-16.28	0.00647186	-350	FALSE
lactate transmembrane transporter activity	37	1	36	8.06373	28.9363	26.97	6.19	7	-7	-18.92	0.00491054	-700	FALSE
lactate transport	37	1	36	8.06373	28.9363	26.97	6.19	7	-7	-18.92	0.00491054	-700	FALSE
thyroxine 5'-deiodinase activity	32	0	32	6.97404	25.026	25.03	6.97	7	-7	-21.88	0.0028245	#DIV/0!	#DIV/0!
carbon-oxygen lyase activity, acting on phosphates	30	0	30	6.53816	23.4618	23.46	6.54	7	-7	-23.33	0.00383536	#DIV/0!	#DIV/0!
N-acetylmuramoyl-L-alanine amidase activity	30	0	30	6.53816	23.4618	23.46	6.54	7	-7	-23.33	0.00383536	#DIV/0!	#DIV/0!
response to antibiotic	30	0	30	6.53816	23.4618	23.46	6.54	7	-7	-23.33	0.00383536	#DIV/0!	#DIV/0!
6-phosphofructo-2-kinase activity	588	120	468	128.148	459.852	251.17	0.52	8	-8	-1.36	0.415702	-6.67	FALSE
fructose metabolic process	588	120	468	128.148	459.852	251.17	0.52	8	-8	-1.36	0.415702	-6.67	FALSE
transferase activity	397	79	318	86.5217	310.478	172.58	0.65	8	-8	-2.02	0.360513	-10.13	FALSE
double-stranded RNA binding	332	64	268	72.3556	259.644	147.42	0.96	8	-8	-2.41	0.266669	-12.5	FALSE
hydrolase activity, acting on acid anhydrides	264	50	214	57.5358	206.464	118.57	0.99	8	-8	-3.03	0.261261	-16	FALSE
proteasome regulatory particle, lid subcomplex	156	26	130	33.9984	122.002	75.54	1.88	8	-8	-5.13	0.120865	-30.77	FALSE
chromosome, telomeric region	109	16	93	23.7553	85.2447	56.25	2.53	8	-8	-7.34	0.0719745	-50	FALSE
gamma-tubulin complex localization	97	13	84	21.1401	75.8599	52.09	3.13	8	-8	-8.25	0.0452899	-61.54	FALSE
gamma-tubulin ring complex	97	13	84	21.1401	75.8599	52.09	3.13	8	-8	-8.25	0.0452899	-61.54	FALSE
alpha-L-arabinofuranosidase activity	70	7	63	15.2557	54.7443	41.64	4.47	8	-8	-11.43	0.0168434	-114.29	FALSE
cholesterol metabolic process	49	3	46	10.679	38.321	32.56	5.52	8	-8	-16.33	0.00788005	-266.67	FALSE
BRCA1-A complex	44	2	42	9.5893	34.4107	30.53	6.01	8	-8	-18.18	0.00558282	-400	FALSE
BRISC complex	44	2	42	9.5893	34.4107	30.53	6.01	8	-8	-18.18	0.00558282	-400	FALSE
beta-galactosidase complex	43	1	42	9.37136	33.6286	31.66	7.48	8	-8	-18.6	0.00198647	-800	FALSE
mitochondrial outer membrane translocase complex	331	63	268	72.1377	258.862	148.19	1.16	9	-9	-2.72	0.22377	-14.29	FALSE
protein homodimerization activity	197	34	163	42.9339	154.066	93.57	1.86	9	-9	-4.57	0.123128	-26.47	FALSE
centromere complex assembly	191	33	158	41.6263	149.374	90.66	1.79	9	-9	-4.71	0.130562	-27.27	FALSE
ornithine decarboxylase inhibitor activity	183	31	152	39.8828	143.117	87.83	1.98	9	-9	-4.92	0.111721	-29.03	FALSE
cardiolipin biosynthetic process	163	27	136	35.524	127.476	79.19	2.05	9	-9	-5.52	0.105836	-33.33	FALSE
phosphatidate cytidylyltransferase activity	163	27	136	35.524	127.476	79.19	2.05	9	-9	-5.52	0.105836	-33.33	FALSE
actin filament organization	118	17	101	25.7168	92.2832	61.41	2.95	9	-9	-7.63	0.051933	-52.94	FALSE
protein secretion	87	10	77	18.9607	68.0393	49.51	4.23	9	-9	-10.34	0.0199662	-90	FALSE
FANCM-MHF complex	83	9	74	18.0889	64.9111	48.16	4.57	9	-9	-10.84	0.0156709	-100	FALSE
oxidoreductase activity, acting on paired donors, with oxidation of a pair of donors resulting in the reduction of molecular oxygen to two molecules of water	62	5	57	13.5122	48.4878	39	5.36	9	-9	-14.52	0.00883084	-180	FALSE
monoatomic anion transport	54	3	51	11.7687	42.2313	36.44	6.53	9	-9	-16.67	0.00384815	-300	FALSE
beta-galactosidase activity	45	1	44	9.80724	35.1928	33.22	7.91	9	-9	-20	0.00147205	-900	FALSE
dynactin complex	444	87	357	96.7648	347.235	195.03	0.99	10	-10	-2.25	0.261654	-11.49	FALSE
tRNA-intron endonuclease activity	285	52	233	62.1125	222.887	131.02	1.65	10	-10	-3.51	0.146797	-19.23	FALSE
protein folding in endoplasmic reticulum	251	45	206	54.7026	196.297	116.61	1.72	10	-10	-3.98	0.137963	-22.22	FALSE
lipid homeostasis	225	39	186	49.0362	175.964	106.61	2.05	10	-10	-4.44	0.105092	-25.64	FALSE
nuclear membrane	225	39	186	49.0362	175.964	106.61	2.05	10	-10	-4.44	0.105092	-25.64	FALSE
anaphase-promoting complex-dependent catabolic process	200	34	166	43.5877	156.412	95.8	2.11	10	-10	-5	0.100558	-29.41	FALSE
intracellular manganese ion homeostasis	169	27	142	36.8316	132.168	83.68	2.62	10	-10	-5.92	0.0669707	-37.04	FALSE
manganese ion transmembrane transporter activity	169	27	142	36.8316	132.168	83.68	2.62	10	-10	-5.92	0.0669707	-37.04	FALSE
N-terminal protein amino acid methylation	149	22	127	32.4729	116.527	76.68	3.38	10	-10	-6.71	0.0376921	-45.45	FALSE
acid-amino acid ligase activity	143	21	122	31.1652	111.835	73.78	3.32	10	-10	-6.99	0.0394918	-47.62	FALSE
D-alanine-D-alanine ligase activity	143	21	122	31.1652	111.835	73.78	3.32	10	-10	-6.99	0.0394918	-47.62	FALSE
polysaccharide catabolic process	76	7	69	16.5633	59.4367	46.26	5.52	10	-10	-13.16	0.00788056	-142.86	FALSE
glycerolipid biosynthetic process	54	2	52	11.7687	42.2313	38.33	8.11	10	-10	-18.52	0.00128204	-500	FALSE
catechol 1,2-dioxygenase activity	49	1	48	10.679	38.321	36.35	8.77	10	-10	-20.41	0.000810372	-1000	FALSE
catechol-containing compound metabolic process	49	1	48	10.679	38.321	36.35	8.77	10	-10	-20.41	0.000810372	-1000	FALSE
peptide modification	49	1	48	10.679	38.321	36.35	8.77	10	-10	-20.41	0.000810372	-1000	FALSE
cytoskeleton	328	60	268	71.4839	256.516	150.55	1.84	11	-11	-3.35	0.124562	-18.33	FALSE
protein-disulfide reductase activity	259	45	214	56.4461	202.554	122.55	2.32	11	-11	-4.25	0.0849349	-24.44	FALSE
CENP-A containing chromatin assembly	161	24	137	35.0881	125.912	82.49	3.5	11	-11	-6.83	0.034286	-45.83	FALSE
mitochondrial ribosome	142	20	122	30.9473	111.053	74.65	3.87	11	-11	-7.75	0.0260658	-55	FALSE
nickel cation transmembrane transport	113	14	99	24.6271	88.3729	62.59	4.59	11	-11	-9.73	0.0154561	-78.57	FALSE
nickel cation transmembrane transporter activity	113	14	99	24.6271	88.3729	62.59	4.59	11	-11	-9.73	0.0154561	-78.57	FALSE
CST complex	88	8	80	19.1786	68.8214	53.75	6.52	11	-11	-12.5	0.00389659	-137.5	FALSE
Mis6-Sim4 complex	73	5	68	15.9095	57.0905	47.53	7.48	11	-11	-15.07	0.00198254	-220	FALSE
aerobic respiration	65	3	62	14.166	50.834	45.01	8.8	11	-11	-16.92	0.000794506	-366.67	FALSE
maturation of SSU-rRNA from tricistronic rRNA transcript (SSU-rRNA, 5.8S rRNA, LSU-rRNA)	311	56	255	67.7789	243.221	144.11	2.05	12	-12	-3.86	0.105695	-21.43	FALSE
cellular response to oxidative stress	166	24	142	36.1778	129.822	86.26	4.1	12	-12	-7.23	0.0220542	-50	FALSE
acyl-coenzyme A diphosphatase activity	150	21	129	32.6908	117.309	79.07	4.18	12	-12	-8	0.0207709	-57.14	FALSE
cytoplasmic microtubule organization	144	19	125	31.3832	112.617	77.82	4.89	12	-12	-8.33	0.0124349	-63.16	FALSE
mitochondrial outer membrane translocase complex assembly	117	13	104	25.4988	91.5012	67.35	6.13	12	-12	-10.26	0.00512757	-92.31	FALSE
protein insertion into mitochondrial outer membrane	117	13	104	25.4988	91.5012	67.35	6.13	12	-12	-10.26	0.00512757	-92.31	FALSE
cobalamin metabolic process	98	9	89	21.358	76.642	59.7	7.15	12	-12	-12.24	0.00249655	-133.33	FALSE
diacylglycerol O-acyltransferase activity	63	2	61	13.7301	49.2699	45.35	10.02	12	-12	-19.05	0.000344004	-600	FALSE
fructose-bisphosphate aldolase activity	59	1	58	12.8584	46.1416	44.16	10.94	12	-12	-20.34	0.000184397	-1200	FALSE
outer mitochondrial membrane organization	56	0	56	12.2046	43.7954	43.8	12.2	12	-12	-21.43	7.80216e-05	#DIV/0!	#DIV/0!
pyrimidine nucleotide-sugar transmembrane transport	555	108	447	120.956	434.044	244.92	1.39	13	-13	-2.34	0.182829	-12.04	FALSE
pyrimidine nucleotide-sugar transmembrane transporter activity	555	108	447	120.956	434.044	244.92	1.39	13	-13	-2.34	0.182829	-12.04	FALSE
beta-1,4-mannosylglycoprotein 4-beta-N-acetylglucosaminyltransferase activity	236	38	198	51.4335	184.566	116.39	3.51	13	-13	-5.51	0.0341666	-34.21	FALSE
peptidoglycan catabolic process	203	31	172	44.2415	158.758	102.81	3.96	13	-13	-6.4	0.0243764	-41.94	FALSE
PAM complex, Tim23 associated import motor	185	27	158	40.3187	144.681	95.72	4.4	13	-13	-7.03	0.0176994	-48.15	FALSE
endoplasmic reticulum calcium ion homeostasis	158	21	137	34.4343	123.566	85.13	5.24	13	-13	-8.23	0.00963098	-61.9	FALSE
phosphoribosylanthranilate isomerase activity	152	20	132	33.1267	118.873	82.24	5.2	13	-13	-8.55	0.00990968	-65	FALSE
UDP-glucose:hexose-1-phosphate uridylyltransferase activity	152	20	132	33.1267	118.873	82.24	5.2	13	-13	-8.55	0.00990968	-65	FALSE
chitosanase activity	131	16	115	28.55	102.45	72.95	5.52	13	-13	-9.92	0.00790861	-81.25	FALSE
RNA ligase activity	98	8	90	21.358	76.642	61.48	8.35	13	-13	-13.27	0.00108142	-162.5	FALSE
aspartate-ammonia ligase activity	65	1	64	14.166	50.834	48.85	12.24	13	-13	-20	7.63495e-05	-1300	FALSE
putrescine biosynthetic process	64	1	63	13.9481	50.0519	48.07	12.02	13	-13	-20.31	8.84111e-05	-1300	FALSE
SMN-Sm protein complex	63	1	62	13.7301	49.2699	47.29	11.8	13	-13	-20.63	0.000102389	-1300	FALSE
organic substance metabolic process	1435	299	1136	312.742	1122.26	603.92	0.6	14	-14	-0.98	0.379569	-4.68	FALSE
base-excision repair	775	155	620	168.902	606.098	335.74	1.14	14	-14	-1.81	0.22642	-9.03	FALSE
phosphatidylinositol-4-phosphate binding	210	32	178	45.7671	164.233	106.47	4.14	14	-14	-6.67	0.0213829	-43.75	FALSE
galactose metabolic process	154	20	134	33.5626	120.437	83.76	5.48	14	-14	-9.09	0.00811513	-70	FALSE
alpha-1,4-mannosyltransferase activity	151	19	132	32.9087	118.091	83.15	5.88	14	-14	-9.27	0.00611318	-73.68	FALSE
UDP-glucose:glycoprotein glucosyltransferase activity	149	18	131	32.4729	116.527	83.31	6.45	14	-14	-9.4	0.00407974	-77.78	FALSE
HAUS complex	102	8	94	22.2297	79.7703	64.57	9.11	14	-14	-13.73	0.000643017	-175	FALSE
protein-arginine deiminase activity	67	1	66	14.6019	52.3981	50.42	12.67	14	-14	-20.9	5.69564e-05	-1400	FALSE
chromosome segregation	416	76	340	90.6625	325.338	191.09	2.37	15	-15	-3.61	0.0816312	-19.74	FALSE
CAAX-box protein processing	229	35	194	49.908	179.092	115.93	4.45	15	-15	-6.55	0.017022	-42.86	FALSE
cytoskeleton-dependent intracellular transport	158	19	139	34.4343	123.566	88.49	6.92	15	-15	-9.49	0.00293747	-78.95	FALSE
fungal-type cell wall	145	17	128	31.6011	113.399	81.95	6.75	15	-15	-10.34	0.0033133	-88.24	FALSE
cullin family protein binding	134	14	120	29.2038	104.796	78.67	7.92	15	-15	-11.19	0.0014659	-107.14	FALSE
mitochondrial membrane	134	14	120	29.2038	104.796	78.67	7.92	15	-15	-11.19	0.0014659	-107.14	FALSE
manganese ion binding	764	151	613	166.505	597.495	333.66	1.44	16	-16	-2.09	0.174224	-10.6	FALSE
anaphase-promoting complex	559	106	453	121.828	437.172	250.87	2.06	16	-16	-2.86	0.104904	-15.09	FALSE
chromatin organization	326	55	271	71.048	254.952	156.82	3.62	16	-16	-4.91	0.0313262	-29.09	FALSE
TRAPP complex	321	54	267	69.9583	251.042	154.66	3.64	16	-16	-4.98	0.0309682	-29.63	FALSE
riboflavin kinase activity	176	22	154	38.3572	137.643	97.16	6.98	16	-16	-9.09	0.00282174	-72.73	FALSE
indole-3-glycerol-phosphate synthase activity	169	21	148	36.8316	132.168	93.51	6.81	16	-16	-9.47	0.00317964	-76.19	FALSE
inositol pentakisphosphate 2-kinase activity	152	17	135	33.1267	118.873	87.3	7.85	16	-16	-10.53	0.00153298	-94.12	FALSE
DNA strand exchange activity	147	16	131	32.037	114.963	85.19	8.03	16	-16	-10.88	0.00135588	-100	FALSE
oxidoreductase activity, acting on a sulfur group of donors, oxygen as acceptor	137	14	123	29.8576	107.142	80.97	8.42	16	-16	-11.68	0.00103209	-114.29	FALSE
prenylcysteine catabolic process	137	14	123	29.8576	107.142	80.97	8.42	16	-16	-11.68	0.00103209	-114.29	FALSE
ATP:ADP antiporter activity	89	3	86	19.3965	69.6035	63.73	13.86	16	-16	-17.98	2.55507e-05	-533.33	FALSE
nucleotide transport	89	3	86	19.3965	69.6035	63.73	13.86	16	-16	-17.98	2.55507e-05	-533.33	FALSE
nitrite reductase [NAD(P)H] activity	83	2	81	18.0889	64.9111	60.97	14.31	16	-16	-19.28	1.8892e-05	-800	FALSE
cyanate metabolic process	74	0	74	16.1275	57.8725	57.87	16.13	16	-16	-21.62	5.59572e-06	#DIV/0!	#DIV/0!
endosome transport via multivesicular body sorting pathway	155	17	138	33.7805	121.22	89.6	8.34	17	-17	-10.97	0.00109557	-100	FALSE
ESCRT I complex	155	17	138	33.7805	121.22	89.6	8.34	17	-17	-10.97	0.00109557	-100	FALSE
mating-type factor pheromone receptor activity	137	13	124	29.8576	107.142	82.72	9.52	17	-17	-12.41	0.000485606	-130.77	FALSE
mitotic sister chromatid segregation	115	8	107	25.0629	89.9371	74.65	11.62	17	-17	-14.78	0.000116179	-212.5	FALSE
uroporphyrinogen-III synthase activity	108	7	101	23.5374	84.4626	71.04	11.62	17	-17	-15.74	0.00011597	-242.86	FALSE
serine-type endopeptidase inhibitor activity	90	3	87	19.6145	70.3855	64.51	14.07	17	-17	-18.89	2.21466e-05	-566.67	FALSE
phosphoenolpyruvate carboxykinase activity	82	1	81	17.871	64.129	62.14	15.93	17	-17	-20.73	6.39789e-06	-1700	FALSE
phosphoric diester hydrolase activity	772	150	622	168.249	603.751	341.02	1.98	18	-18	-2.33	0.111639	-12	FALSE
sulfuric ester hydrolase activity	165	18	147	35.9599	129.04	95.55	8.97	18	-18	-10.91	0.000707444	-100	FALSE
COPII receptor activity	160	17	143	34.8702	125.13	93.44	9.16	18	-18	-11.25	0.000621595	-105.88	FALSE
protein complex oligomerization	153	15	138	33.3446	119.655	91.54	10.09	18	-18	-11.76	0.000327743	-120	FALSE
copper chaperone activity	130	10	120	28.332	101.668	82.65	11.86	18	-18	-13.85	9.84031e-05	-180	FALSE
dolichol metabolic process	130	10	120	28.332	101.668	82.65	11.86	18	-18	-13.85	9.84031e-05	-180	FALSE
IMP 5'-nucleotidase activity	104	5	99	22.6656	81.3344	71.64	13.77	18	-18	-17.31	2.71795e-05	-360	FALSE
inosine salvage	104	5	99	22.6656	81.3344	71.64	13.77	18	-18	-17.31	2.71795e-05	-360	FALSE
methionine synthase activity	104	5	99	22.6656	81.3344	71.64	13.77	18	-18	-17.31	2.71795e-05	-360	FALSE
nucleotide metabolic process	104	5	99	22.6656	81.3344	71.64	13.77	18	-18	-17.31	2.71795e-05	-360	FALSE
intramolecular transferase activity	91	2	89	19.8324	71.1676	67.22	16.03	18	-18	-19.78	5.95575e-06	-900	FALSE
negative regulation of apoptotic process	90	2	88	19.6145	70.3855	66.44	15.82	18	-18	-20	6.87912e-06	-900	FALSE
negative regulation of cysteine-type endopeptidase activity involved in apoptotic process	90	2	88	19.6145	70.3855	66.44	15.82	18	-18	-20	6.87912e-06	-900	FALSE
oligosaccharyltransferase I complex	84	0	84	18.3068	65.6932	65.69	18.31	18	-18	-21.43	1.31001e-06	#DIV/0!	#DIV/0!
tRNA (m1A) methyltransferase complex	446	78	368	97.2006	348.799	210.24	3.79	19	-19	-4.26	0.0276497	-24.36	FALSE
tRNA methylation	446	78	368	97.2006	348.799	210.24	3.79	19	-19	-4.26	0.0276497	-24.36	FALSE
phosphatase activator activity	351	57	294	76.4965	274.504	172.34	4.97	19	-19	-5.41	0.0117134	-33.33	FALSE
tRNA guanylyltransferase activity	176	19	157	38.3572	137.643	102.27	9.77	19	-19	-10.8	0.000408915	-100	FALSE
cis-Golgi network	150	14	136	32.6908	117.309	90.98	10.69	19	-19	-12.67	0.000218563	-135.71	FALSE
L-serine ammonia-lyase activity	145	13	132	31.6011	113.399	88.89	10.95	19	-19	-13.1	0.00018279	-146.15	FALSE
TIM23 mitochondrial import inner membrane translocase complex	134	10	124	29.2038	104.796	85.75	12.63	19	-19	-14.18	5.86093e-05	-190	FALSE
cellular response to amino acid stimulus	102	3	99	22.2297	79.7703	73.88	16.63	19	-19	-18.63	3.98883e-06	-633.33	FALSE
cholesterol homeostasis	102	3	99	22.2297	79.7703	73.88	16.63	19	-19	-18.63	3.98883e-06	-633.33	FALSE
endosomal transport	102	3	99	22.2297	79.7703	73.88	16.63	19	-19	-18.63	3.98883e-06	-633.33	FALSE
late endosome membrane	102	3	99	22.2297	79.7703	73.88	16.63	19	-19	-18.63	3.98883e-06	-633.33	FALSE
lysosome organization	102	3	99	22.2297	79.7703	73.88	16.63	19	-19	-18.63	3.98883e-06	-633.33	FALSE
membrane raft	102	3	99	22.2297	79.7703	73.88	16.63	19	-19	-18.63	3.98883e-06	-633.33	FALSE
positive regulation of MAPK cascade	102	3	99	22.2297	79.7703	73.88	16.63	19	-19	-18.63	3.98883e-06	-633.33	FALSE
positive regulation of TOR signaling	102	3	99	22.2297	79.7703	73.88	16.63	19	-19	-18.63	3.98883e-06	-633.33	FALSE
regulation of receptor recycling	102	3	99	22.2297	79.7703	73.88	16.63	19	-19	-18.63	3.98883e-06	-633.33	FALSE
siderophore biosynthetic process	101	3	98	22.0118	78.9882	73.1	16.42	19	-19	-18.81	4.60084e-06	-633.33	FALSE
arylformamidase activity	100	3	97	21.7939	78.2061	72.32	16.21	19	-19	-19	5.30686e-06	-633.33	FALSE
tryptophan catabolic process to kynurenine	100	3	97	21.7939	78.2061	72.32	16.21	19	-19	-19	5.30686e-06	-633.33	FALSE
hydrolase activity, acting on acid anhydrides, in phosphorus-containing anhydrides	675	127	548	147.109	527.891	304.45	2.75	20	-20	-2.96	0.0608277	-15.75	FALSE
fatty acid biosynthetic process	300	45	255	65.3816	234.618	153.25	6.35	20	-20	-6.67	0.00436784	-44.44	FALSE
tRNA (adenine-N1-)-methyltransferase activity	288	43	245	62.7663	225.234	147.44	6.22	20	-20	-6.94	0.00478361	-46.51	FALSE
adenyl-nucleotide exchange factor activity	238	32	206	51.8694	186.131	127.63	7.61	20	-20	-8.4	0.00181053	-62.5	FALSE
molecular adaptor activity	162	15	147	35.3061	126.694	98.47	11.68	20	-20	-12.35	0.000111368	-133.33	FALSE
mitochondrial small ribosomal subunit	155	14	141	33.7805	121.22	94.84	11.58	20	-20	-12.9	0.000118877	-142.86	FALSE
spindle assembly	132	9	123	28.7679	103.232	86.02	13.58	20	-20	-15.15	3.07822e-05	-222.22	FALSE
dolichyl pyrophosphate Glc2Man9GlcNAc2 alpha-1,2-glucosyltransferase activity	128	8	120	27.8961	100.104	84.74	14.19	20	-20	-15.63	2.04724e-05	-250	FALSE
inositol phosphoceramide metabolic process	122	7	115	26.5885	95.4115	81.93	14.43	20	-20	-16.39	1.74142e-05	-285.71	FALSE
inositol phosphoceramide synthase regulator activity	122	7	115	26.5885	95.4115	81.93	14.43	20	-20	-16.39	1.74142e-05	-285.71	FALSE
nucleolar ribonuclease P complex	122	7	115	26.5885	95.4115	81.93	14.43	20	-20	-16.39	1.74142e-05	-285.71	FALSE
ribonuclease MRP complex	122	7	115	26.5885	95.4115	81.93	14.43	20	-20	-16.39	1.74142e-05	-285.71	FALSE
SAGA complex	109	4	105	23.7553	85.2447	77.43	16.43	20	-20	-18.35	4.57582e-06	-500	FALSE
transcription coactivator activity	109	4	105	23.7553	85.2447	77.43	16.43	20	-20	-18.35	4.57582e-06	-500	FALSE
allantoicase activity	338	53	285	73.6633	264.337	168.96	5.8	21	-21	-6.21	0.00648082	-39.62	FALSE
attachment of GPI anchor to protein	326	50	276	71.048	254.952	164.76	6.24	21	-21	-6.44	0.00474766	-42	FALSE
trehalose catabolic process	257	35	222	56.0102	200.99	137.08	7.88	21	-21	-8.17	0.00150089	-60	FALSE
DNA catabolic process	226	28	198	49.2541	176.746	125.18	9.17	21	-21	-9.29	0.00061585	-75	FALSE
heme oxidation	219	27	192	47.7286	171.271	121.53	9	21	-21	-9.59	0.000691793	-77.78	FALSE
heme oxygenase (decyclizing) activity	219	27	192	47.7286	171.271	121.53	9	21	-21	-9.59	0.000691793	-77.78	FALSE
acetyl-CoA transmembrane transporter activity	200	23	177	43.5877	156.412	113.79	9.72	21	-21	-10.5	0.000421581	-91.3	FALSE
D-aminoacyl-tRNA deacylase activity	175	17	158	38.1393	136.861	104.97	11.72	21	-21	-12	0.000108548	-123.53	FALSE
thiamine binding	147	11	136	32.037	114.963	94.02	13.81	21	-21	-14.29	2.6365e-05	-190.91	FALSE
EMC complex	129	7	122	28.1141	100.886	87.37	15.86	21	-21	-16.28	6.70402e-06	-300	FALSE
molybdopterin synthase complex	125	6	119	27.2423	97.7577	86.13	16.56	21	-21	-16.8	4.18175e-06	-350	FALSE
monoatomic ion transmembrane transporter activity	118	5	113	25.7168	92.2832	82.55	16.69	21	-21	-17.8	3.84698e-06	-420	FALSE
chorismate metabolic process	116	4	112	25.2809	90.7191	82.9	17.91	21	-21	-18.1	1.70134e-06	-525	FALSE
glutamine biosynthetic process	98	0	98	21.358	76.642	76.64	21.36	21	-21	-21.43	1.73325e-07	#DIV/0!	#DIV/0!
DNA damage checkpoint signaling	454	77	377	98.9442	355.056	217.75	4.87	22	-22	-4.85	0.0126094	-28.57	FALSE
mitotic sister chromatid cohesion	389	63	326	84.7781	304.222	191.27	5.59	22	-22	-5.66	0.0074819	-34.92	FALSE
S-adenosylmethionine-dependent methyltransferase activity	328	49	279	71.4839	256.516	167.88	7.07	22	-22	-6.71	0.00263759	-44.9	FALSE
multicellular organism development	188	19	169	40.9725	147.028	111.48	11.78	22	-22	-11.7	0.000103765	-115.79	FALSE
proteasome complex	159	13	146	34.6522	124.348	99.71	13.53	22	-22	-13.84	3.19269e-05	-169.23	FALSE
regulation of protein catabolic process	159	13	146	34.6522	124.348	99.71	13.53	22	-22	-13.84	3.19269e-05	-169.23	FALSE
intracellular sterol transport	153	11	142	33.3446	119.655	98.67	14.97	22	-22	-14.38	1.21088e-05	-200	FALSE
pseudouridylate synthase activity	144	9	135	31.3832	112.617	95.34	15.96	22	-22	-15.28	6.24065e-06	-244.44	FALSE
adenosine deaminase activity	143	9	134	31.1652	111.835	94.56	15.76	22	-22	-15.38	7.13258e-06	-244.44	FALSE
BLOC-1 complex	128	6	122	27.8961	100.104	88.46	17.19	22	-22	-17.19	2.76068e-06	-366.67	FALSE
DNA restriction-modification system	127	6	121	27.6782	99.3218	87.68	16.98	22	-22	-17.32	3.17066e-06	-366.67	FALSE
peptide biosynthetic process	107	1	106	23.3194	83.6806	81.69	21.36	22	-22	-20.56	1.72829e-07	-2200	FALSE
regulation of TOR signaling	101	0	101	22.0118	78.9882	78.99	22.01	22	-22	-21.78	1.12507e-07	#DIV/0!	#DIV/0!
endonuclease activity	1051	206	845	229.054	821.946	461.58	2.32	23	-23	-2.19	0.0849865	-11.17	FALSE
mannosyl-oligosaccharide 1,2-alpha-mannosidase activity	861	165	696	187.645	673.355	383.79	2.73	23	-23	-2.67	0.0615764	-13.94	FALSE
mitochondrial outer membrane	767	144	623	167.159	599.841	346.41	3.21	23	-23	-3	0.0428153	-15.97	FALSE
retrograde vesicle-mediated transport, Golgi to endoplasmic reticulum	626	113	513	136.43	489.57	289.65	4.02	23	-23	-3.67	0.0233142	-20.35	FALSE
dolichol-linked oligosaccharide biosynthetic process	415	67	348	90.4445	324.555	204.39	6.08	23	-23	-5.54	0.00531003	-34.33	FALSE
attachment of mitotic spindle microtubules to kinetochore	174	15	159	37.9213	136.079	107.73	13.85	23	-23	-13.22	2.56518e-05	-153.33	FALSE
nucleoside transmembrane transport	173	15	158	37.7034	135.297	106.96	13.67	23	-23	-13.29	2.90231e-05	-153.33	FALSE
thiamine diphosphate biosynthetic process	158	11	147	34.4343	123.566	102.54	15.95	23	-23	-14.56	6.30739e-06	-209.09	FALSE
thiamine diphosphokinase activity	156	11	145	33.9984	122.002	100.99	15.56	23	-23	-14.74	8.19066e-06	-209.09	FALSE
ESCRT II complex	148	9	139	32.2549	115.745	98.44	16.77	23	-23	-15.54	3.65374e-06	-255.56	FALSE
multivesicular body sorting pathway	148	9	139	32.2549	115.745	98.44	16.77	23	-23	-15.54	3.65374e-06	-255.56	FALSE
carbon-nitrogen ligase activity, with glutamine as amido-N-donor	136	7	129	29.6397	106.36	92.82	17.29	23	-23	-16.91	2.57213e-06	-328.57	FALSE
autophagosome assembly	135	6	129	29.4217	105.578	93.92	18.65	23	-23	-17.04	1.04617e-06	-383.33	FALSE
aminoacyl-tRNA editing activity	470	78	392	102.431	367.569	228.12	5.83	24	-24	-5.11	0.00634005	-30.77	FALSE
nickel cation binding	408	65	343	88.919	319.081	202.32	6.43	24	-24	-5.88	0.00412681	-36.92	FALSE
carbonate dehydratase activity	363	55	308	79.1117	283.888	184.54	7.35	24	-24	-6.61	0.00217377	-43.64	FALSE
checkpoint clamp complex	299	41	258	65.1637	233.836	159.03	8.96	24	-24	-8.03	0.000712168	-58.54	FALSE
nucleoside transmembrane transporter activity	177	15	162	38.5751	138.425	110.05	14.41	24	-24	-13.56	1.7691e-05	-160	FALSE
generation of catalytic spliceosome for second transesterification step	172	13	159	37.4855	134.515	109.77	15.99	24	-24	-13.95	6.11804e-06	-184.62	FALSE
ligase activity	144	7	137	31.3832	112.617	99.05	18.94	24	-24	-16.67	8.57649e-07	-342.86	FALSE
hydroxyethylthiazole kinase activity	133	5	128	28.9858	104.014	94.25	19.85	24	-24	-18.05	4.70893e-07	-480	FALSE
ADP binding	122	3	119	26.5885	95.4115	89.51	20.93	24	-24	-19.67	2.30502e-07	-800	FALSE
metallocarboxypeptidase activity	600	106	494	130.763	469.237	281.18	4.69	25	-25	-4.17	0.0143355	-23.58	FALSE
aminoacyl-tRNA hydrolase activity	531	91	440	115.725	415.275	253.22	5.28	25	-25	-4.71	0.00934912	-27.47	FALSE
double-strand break repair via nonhomologous end joining	381	58	323	83.0346	297.965	193.26	7.55	25	-25	-6.56	0.00189226	-43.1	FALSE
negative regulation of transcription by RNA polymerase III	218	23	195	47.5106	170.489	127.59	12.64	25	-25	-11.47	5.79411e-05	-108.7	FALSE
glycine catabolic process	157	9	148	34.2164	122.784	105.44	18.58	25	-25	-15.92	1.08991e-06	-277.78	FALSE
glycine dehydrogenase (decarboxylating) activity	157	9	148	34.2164	122.784	105.44	18.58	25	-25	-15.92	1.08991e-06	-277.78	FALSE
dihydroneopterin aldolase activity	152	8	144	33.1267	118.873	103.41	19.06	25	-25	-16.45	7.95066e-07	-312.5	FALSE
folic acid-containing compound metabolic process	152	8	144	33.1267	118.873	103.41	19.06	25	-25	-16.45	7.95066e-07	-312.5	FALSE
mycotoxin biosynthetic process	151	8	143	32.9087	118.091	102.63	18.85	25	-25	-16.56	9.11067e-07	-312.5	FALSE
ubiquinone biosynthetic process	147	7	140	32.037	114.963	101.39	19.57	25	-25	-17.01	5.67654e-07	-357.14	FALSE
phosphatidylglycerophosphatase activity	145	7	138	31.6011	113.399	99.83	19.15	25	-25	-17.24	7.47459e-07	-357.14	FALSE
exosome (RNase complex)	142	6	136	30.9473	111.053	99.38	20.11	25	-25	-17.61	3.95778e-07	-416.67	FALSE
thiamine biosynthetic process	137	5	132	29.8576	107.142	97.38	20.69	25	-25	-18.25	2.68774e-07	-500	FALSE
ureidoglycolate lyase activity	181	13	168	39.4469	141.553	116.75	17.73	26	-26	-14.36	1.92116e-06	-200	FALSE
protein N-linked glycosylation via asparagine	161	9	152	35.0881	125.912	108.56	19.4	26	-26	-16.15	6.35352e-07	-288.89	FALSE
5-amino-6-(5-phosphoribosylamino)uracil reductase activity	157	8	149	34.2164	122.784	107.3	20.09	26	-26	-16.56	4.02052e-07	-325	FALSE
lipase activity	150	7	143	32.6908	117.309	103.73	20.19	26	-26	-17.33	3.75563e-07	-371.43	FALSE
lipid droplet	150	7	143	32.6908	117.309	103.73	20.19	26	-26	-17.33	3.75563e-07	-371.43	FALSE
NEDD8 activating enzyme activity	147	6	141	32.037	114.963	103.28	21.16	26	-26	-17.69	1.97485e-07	-433.33	FALSE
protein neddylation	147	6	141	32.037	114.963	103.28	21.16	26	-26	-17.69	1.97485e-07	-433.33	FALSE
4-alpha-hydroxytetrahydrobiopterin dehydratase activity	143	5	138	31.1652	111.835	102.06	21.97	26	-26	-18.18	1.15856e-07	-520	FALSE
tetrahydrobiopterin biosynthetic process	143	5	138	31.1652	111.835	102.06	21.97	26	-26	-18.18	1.15856e-07	-520	FALSE
ATP adenylyltransferase activity	141	5	136	30.7294	110.271	100.5	21.54	26	-26	-18.44	1.53377e-07	-520	FALSE
deaminase activity	139	4	135	30.2935	108.707	100.85	22.82	26	-26	-18.71	6.5909e-08	-650	FALSE
transcription factor TFIIH core complex	513	85	428	111.803	401.197	249.21	6.43	27	-27	-5.26	0.00415231	-31.76	FALSE
dihydrofolate reductase activity	206	18	188	44.8954	161.105	127.12	16.11	27	-27	-13.11	5.65325e-06	-150	FALSE
tetrahydrofolate biosynthetic process	206	18	188	44.8954	161.105	127.12	16.11	27	-27	-13.11	5.65325e-06	-150	FALSE
pyrophosphatase activity	173	11	162	37.7034	135.297	114.19	18.91	27	-27	-15.61	8.75986e-07	-245.45	FALSE
shikimate 3-dehydrogenase (NADP+) activity	172	10	162	37.4855	134.515	115.26	20.15	27	-27	-15.7	3.84765e-07	-270	FALSE
ATPase inhibitor activity	170	10	160	37.0496	132.95	113.7	19.75	27	-27	-15.88	5.03058e-07	-270	FALSE
negative regulation of ATP-dependent activity	170	10	160	37.0496	132.95	113.7	19.75	27	-27	-15.88	5.03058e-07	-270	FALSE
acetyl-CoA carboxylase activity	168	10	158	36.6137	131.386	112.15	19.34	27	-27	-16.07	6.57514e-07	-270	FALSE
peptide-methionine (R)-S-oxide reductase activity	163	9	154	35.524	127.476	110.11	19.8	27	-27	-16.56	4.84888e-07	-300	FALSE
gamma-glutamylcyclotransferase activity	143	4	139	31.1652	111.835	103.98	23.68	27	-27	-18.88	3.74504e-08	-675	FALSE
glutathione catabolic process	143	4	139	31.1652	111.835	103.98	23.68	27	-27	-18.88	3.74504e-08	-675	FALSE
mRNA export from nucleus	266	30	236	57.9717	208.028	152.35	13.5	28	-28	-10.53	3.26388e-05	-93.33	FALSE
coproporphyrinogen oxidase activity	232	23	209	50.5618	181.438	138.35	15.02	28	-28	-12.07	1.17034e-05	-121.74	FALSE
protein-containing complex binding	223	21	202	48.6003	174.4	134.93	15.67	28	-28	-12.56	7.57465e-06	-133.33	FALSE
riboflavin synthase complex	169	9	160	36.8316	132.168	114.78	21.03	28	-28	-16.57	2.15199e-07	-311.11	FALSE
2-amino-4-hydroxy-6-hydroxymethyldihydropteridine diphosphokinase activity	158	6	152	34.4343	123.566	111.86	23.48	28	-28	-17.72	4.26966e-08	-466.67	FALSE
folic acid-containing compound biosynthetic process	158	6	152	34.4343	123.566	111.86	23.48	28	-28	-17.72	4.26966e-08	-466.67	FALSE
nicotinate-nucleotide diphosphorylase (carboxylating) activity	154	6	148	33.5626	120.437	108.74	22.64	28	-28	-18.18	7.45408e-08	-466.67	FALSE
amine metabolic process	152	5	147	33.1267	118.873	109.08	23.88	28	-28	-18.42	3.27657e-08	-560	FALSE
primary amine oxidase activity	152	5	147	33.1267	118.873	109.08	23.88	28	-28	-18.42	3.27657e-08	-560	FALSE
pyridoxal phosphate biosynthetic process	147	4	143	32.037	114.963	107.1	24.54	28	-28	-19.05	2.1281e-08	-700	FALSE
vitamin B6 biosynthetic process	147	4	143	32.037	114.963	107.1	24.54	28	-28	-19.05	2.1281e-08	-700	FALSE
mitochondrial respiratory chain complex III assembly	134	1	133	29.2038	104.796	102.81	27.24	28	-28	-20.9	3.60064e-09	-2800	FALSE
aromatic amino acid metabolic process	132	1	131	28.7679	103.232	101.24	26.8	28	-28	-21.21	4.79272e-09	-2800	FALSE
fumarylacetoacetase activity	132	1	131	28.7679	103.232	101.24	26.8	28	-28	-21.21	4.79272e-09	-2800	FALSE
dynein complex	616	105	511	134.25	481.75	294.64	6.37	29	-29	-4.71	0.00430858	-27.62	FALSE
translation release factor activity	406	59	347	88.4831	317.517	210.48	9.82	29	-29	-7.14	0.000393753	-49.15	FALSE
regulation of DNA replication	217	18	199	47.2927	169.707	135.62	18.14	29	-29	-13.36	1.46015e-06	-161.11	FALSE
tRNA (guanine-N2-)-methyltransferase activity	201	15	186	43.8057	157.194	128.63	18.94	29	-29	-14.43	8.59086e-07	-193.33	FALSE
glutamate synthase activity	193	13	180	42.0622	150.938	126.06	20.08	29	-29	-15.03	4.03866e-07	-223.08	FALSE
glutamate biosynthetic process	191	13	178	41.6263	149.374	124.51	19.69	29	-29	-15.18	5.2432e-07	-223.08	FALSE
oxidoreductase activity, acting on the CH-NH2 group of donors	191	13	178	41.6263	149.374	124.51	19.69	29	-29	-15.18	5.2432e-07	-223.08	FALSE
hydroxymethylbilane synthase activity	166	7	159	36.1778	129.822	116.2	23.53	29	-29	-17.47	4.12449e-08	-414.29	FALSE
GMP biosynthetic process	165	7	158	35.9599	129.04	115.42	23.32	29	-29	-17.58	4.73626e-08	-414.29	FALSE
GMP synthase (glutamine-hydrolyzing) activity	165	7	158	35.9599	129.04	115.42	23.32	29	-29	-17.58	4.73626e-08	-414.29	FALSE
NAD biosynthetic process	162	6	156	35.3061	126.694	114.98	24.33	29	-29	-17.9	2.44489e-08	-483.33	FALSE
de novo' IMP biosynthetic process	161	6	155	35.0881	125.912	114.2	24.11	29	-29	-18.01	2.81064e-08	-483.33	FALSE
symporter activity	161	6	155	35.0881	125.912	114.2	24.11	29	-29	-18.01	2.81064e-08	-483.33	FALSE
rRNA (guanine-N7)-methylation	160	6	154	34.8702	125.13	113.42	23.9	29	-29	-18.13	3.23104e-08	-483.33	FALSE
rRNA (guanine) methyltransferase activity	160	6	154	34.8702	125.13	113.42	23.9	29	-29	-18.13	3.23104e-08	-483.33	FALSE
de novo' pyrimidine nucleobase biosynthetic process	159	6	153	34.6522	124.348	112.64	23.69	29	-29	-18.24	3.71425e-08	-483.33	FALSE
orotidine-5'-phosphate decarboxylase activity	159	6	153	34.6522	124.348	112.64	23.69	29	-29	-18.24	3.71425e-08	-483.33	FALSE
beta-tubulin binding	157	5	152	34.2164	122.784	112.99	24.95	29	-29	-18.47	1.62396e-08	-580	FALSE
post-chaperonin tubulin folding pathway	157	5	152	34.2164	122.784	112.99	24.95	29	-29	-18.47	1.62396e-08	-580	FALSE
tubulin complex assembly	157	5	152	34.2164	122.784	112.99	24.95	29	-29	-18.47	1.62396e-08	-580	FALSE
glutaminase activity	152	4	148	33.1267	118.873	111.01	25.61	29	-29	-19.08	1.05002e-08	-725	FALSE
cytochrome-c oxidase activity	151	4	147	32.9087	118.091	110.23	25.39	29	-29	-19.21	1.20935e-08	-725	FALSE
mitochondrial large ribosomal subunit	143	2	141	31.1652	111.835	107.87	27.29	29	-29	-20.28	3.47164e-09	-1450	FALSE
proton-transporting ATP synthase complex, coupling factor F(o)	136	1	135	29.6397	106.36	104.37	27.67	29	-29	-21.32	2.70535e-09	-2900	FALSE
protein targeting	415	60	355	90.4445	324.555	215.65	10.25	30	-30	-7.23	0.000294704	-50	FALSE
translational termination	414	60	354	90.2266	323.773	214.89	10.13	30	-30	-7.25	0.00032026	-50	FALSE
outer membrane	242	23	219	52.7412	189.259	146.05	16.77	30	-30	-12.4	3.64132e-06	-130.43	FALSE
pantothenate kinase activity	192	12	180	41.8442	150.156	127.11	21.29	30	-30	-15.63	1.81829e-07	-250	FALSE
3-dehydroquinate dehydratase activity	190	11	179	41.4083	148.592	127.41	22.33	30	-30	-15.79	9.11525e-08	-272.73	FALSE
chromate transmembrane transporter activity	186	11	175	40.5366	145.463	124.3	21.52	30	-30	-16.13	1.55558e-07	-272.73	FALSE
chromate transport	186	11	175	40.5366	145.463	124.3	21.52	30	-30	-16.13	1.55558e-07	-272.73	FALSE
ferrochelatase activity	172	7	165	37.4855	134.515	120.88	24.79	30	-30	-17.44	1.79771e-08	-428.57	FALSE
heme biosynthetic process	172	7	165	37.4855	134.515	120.88	24.79	30	-30	-17.44	1.79771e-08	-428.57	FALSE
alternative oxidase activity	167	6	161	36.3958	130.604	118.88	25.38	30	-30	-17.96	1.21737e-08	-500	FALSE
glycerol metabolic process	161	5	156	35.0881	125.912	116.11	25.8	30	-30	-18.63	9.26089e-09	-600	FALSE
glycerone kinase activity	159	5	154	34.6522	124.348	114.55	25.37	30	-30	-18.87	1.22636e-08	-600	FALSE
phosphatidylinositol-4,5-bisphosphate binding	154	4	150	33.5626	120.437	112.57	26.04	30	-30	-19.48	7.91576e-09	-750	FALSE
proton-transporting ATP synthase complex assembly	146	2	144	31.819	114.181	110.22	27.94	30	-30	-20.55	2.26393e-09	-1500	FALSE
respiratory electron transport chain	141	1	140	30.7294	110.271	108.28	28.76	30	-30	-21.28	1.32441e-09	-3000	FALSE
ribosome binding	786	140	646	171.3	614.7	366.59	5.72	31	-31	-3.94	0.00684642	-22.14	FALSE
protein homooligomerization	474	72	402	103.303	370.697	240.68	9.49	31	-31	-6.54	0.000496501	-43.06	FALSE
snoRNA binding	350	45	305	76.2785	273.721	191.12	12.83	31	-31	-8.86	5.12793e-05	-68.89	FALSE
alpha-1,6-mannosyltransferase activity	181	8	173	39.4469	141.553	126.01	25.07	31	-31	-17.13	1.49834e-08	-387.5	FALSE
Dsl1/NZR complex	176	7	169	38.3572	137.643	124	25.63	31	-31	-17.61	1.03289e-08	-442.86	FALSE
Rho GDP-dissociation inhibitor activity	175	7	168	38.1393	136.861	123.22	25.42	31	-31	-17.71	1.18642e-08	-442.86	FALSE
Rho protein signal transduction	175	7	168	38.1393	136.861	123.22	25.42	31	-31	-17.71	1.18642e-08	-442.86	FALSE
oxidoreductase activity, acting on paired donors, with incorporation or reduction of molecular oxygen, reduced pteridine as one donor, and incorporation of one atom of oxygen	165	5	160	35.9599	129.04	119.23	26.66	31	-31	-18.79	5.28071e-09	-620	FALSE
phosphoribosylamine-glycine ligase activity	161	4	157	35.0881	125.912	118.04	27.54	31	-31	-19.25	2.94499e-09	-775	FALSE
purine nucleobase biosynthetic process	161	4	157	35.0881	125.912	118.04	27.54	31	-31	-19.25	2.94499e-09	-775	FALSE
glutamate N-acetyltransferase activity	156	3	153	33.9984	122.002	116.08	28.26	31	-31	-19.87	1.83704e-09	-1033.33	FALSE
urease complex	154	3	151	33.5626	120.437	114.51	27.83	31	-31	-20.13	2.43991e-09	-1033.33	FALSE
glycogen phosphorylase activity	152	2	150	33.1267	118.873	114.91	29.25	31	-31	-20.39	9.63274e-10	-1550	FALSE
ferrous iron binding	148	1	147	32.2549	115.745	113.75	30.29	31	-31	-20.95	4.87728e-10	-3100	FALSE
mitochondrial proton-transporting ATP synthase complex, catalytic sector F(1)	146	1	145	31.819	114.181	112.19	29.85	31	-31	-21.23	6.4876e-10	-3100	FALSE
sulfate adenylyltransferase (ATP) activity	144	0	144	31.3832	112.617	112.62	31.38	31	-31	-21.53	2.3776e-10	#DIV/0!	#DIV/0!
fucosyltransferase activity	318	37	281	69.3045	248.696	180.2	15.06	32	-32	-10.06	1.14423e-05	-86.49	FALSE
kinetochore assembly	315	37	278	68.6507	246.349	177.91	14.59	32	-32	-10.16	1.56336e-05	-86.49	FALSE
alpha-mannosidase activity	221	16	205	48.1644	172.836	142.32	21.48	32	-32	-14.48	1.59936e-07	-200	FALSE
mannose metabolic process	221	16	205	48.1644	172.836	142.32	21.48	32	-32	-14.48	1.59936e-07	-200	FALSE
oxygen binding	195	10	185	42.498	152.502	133.16	24.85	32	-32	-16.41	1.72982e-08	-320	FALSE
inositol biosynthetic process	175	6	169	38.1393	136.861	125.12	27.08	32	-32	-18.29	3.98611e-09	-533.33	FALSE
inositol-3-phosphate synthase activity	175	6	169	38.1393	136.861	125.12	27.08	32	-32	-18.29	3.98611e-09	-533.33	FALSE
pantoate-beta-alanine ligase activity	162	3	159	35.3061	126.694	120.76	29.56	32	-32	-19.75	7.84301e-10	-1066.67	FALSE
urea catabolic process	159	3	156	34.6522	124.348	118.42	28.91	32	-32	-20.13	1.20027e-09	-1066.67	FALSE
2-isopropylmalate synthase activity	154	2	152	33.5626	120.437	116.47	29.68	32	-32	-20.78	7.24619e-10	-1600	FALSE
leucine biosynthetic process	154	2	152	33.5626	120.437	116.47	29.68	32	-32	-20.78	7.24619e-10	-1600	FALSE
acireductone dioxygenase [iron(II)-requiring] activity	150	1	149	32.6908	117.309	115.32	30.72	32	-32	-21.33	3.66698e-10	-3200	FALSE
3-hydroxyanthranilate 3,4-dioxygenase activity	149	0	149	32.4729	116.527	116.53	32.47	32	-32	-21.48	1.16543e-10	#DIV/0!	#DIV/0!
phospholipid transport	146	0	146	31.819	114.181	114.18	31.82	32	-32	-21.92	1.78752e-10	#DIV/0!	#DIV/0!
phospholipid transporter activity	146	0	146	31.819	114.181	114.18	31.82	32	-32	-21.92	1.78752e-10	#DIV/0!	#DIV/0!
DNA recombination	959	176	783	209.003	749.997	439.3	5.21	33	-33	-3.44	0.00983943	-18.75	FALSE
cation binding	227	16	211	49.4721	177.528	146.97	22.65	33	-33	-14.54	7.39754e-08	-206.25	FALSE
rRNA (pseudouridine) methyltransferase activity	204	11	193	44.4595	159.541	138.3	25.18	33	-33	-16.18	1.39211e-08	-300	FALSE
cytidylate kinase activity	200	11	189	43.5877	156.412	135.19	24.36	33	-33	-16.5	2.38441e-08	-300	FALSE
3-methyl-2-oxobutanoate hydroxymethyltransferase activity	192	9	183	41.8442	150.156	132.7	25.78	33	-33	-17.19	9.38747e-09	-366.67	FALSE
mannose-6-phosphate isomerase activity	180	6	174	39.229	140.771	129.03	28.15	33	-33	-18.33	1.98299e-09	-550	FALSE
mitochondrial envelope	178	6	172	38.7931	139.207	127.47	27.72	33	-33	-18.54	2.62197e-09	-550	FALSE
ATP phosphoribosyltransferase activity	165	3	162	35.9599	129.04	123.11	30.21	33	-33	-20	5.12547e-10	-1100	FALSE
chorismate synthase activity	163	3	160	35.524	127.476	121.55	29.78	33	-33	-20.25	6.80604e-10	-1100	FALSE
porphobilinogen synthase activity	156	1	155	33.9984	122.002	120.01	32.03	33	-33	-21.15	1.55925e-10	-3300	FALSE
imidazoleglycerol-phosphate dehydratase activity	154	1	153	33.5626	120.437	118.45	31.59	33	-33	-21.43	2.07338e-10	-3300	FALSE
dephospho-CoA kinase activity	185	6	179	40.3187	144.681	132.93	29.21	34	-34	-18.38	9.86206e-10	-566.67	FALSE
IMP cyclohydrolase activity	170	3	167	37.0496	132.95	127.02	31.29	34	-34	-20	2.523e-10	-1133.33	FALSE
phosphoribosylaminoimidazolecarboxamide formyltransferase activity	170	3	167	37.0496	132.95	127.02	31.29	34	-34	-20	2.523e-10	-1133.33	FALSE
tryptophan synthase activity	166	2	164	36.1778	129.822	125.85	32.29	34	-34	-20.48	1.3149e-10	-1700	FALSE
argininosuccinate synthase activity	165	2	163	35.9599	129.04	125.07	32.07	34	-34	-20.61	1.51573e-10	-1700	FALSE
protein import into mitochondrial matrix	226	14	212	49.2541	176.746	149.85	25.23	35	-35	-15.49	1.34489e-08	-250	FALSE
L-phenylalanine biosynthetic process	224	14	210	48.8183	175.182	148.3	24.83	35	-35	-15.63	1.75037e-08	-250	FALSE
prephenate dehydratase activity	224	14	210	48.8183	175.182	148.3	24.83	35	-35	-15.63	1.75037e-08	-250	FALSE
NADH dehydrogenase (ubiquinone) activity	216	12	204	47.0748	168.925	145.78	26.13	35	-35	-16.2	7.43919e-09	-291.67	FALSE
ubiquinol-cytochrome-c reductase activity	212	11	201	46.203	165.797	144.53	26.82	35	-35	-16.51	4.7326e-09	-318.18	FALSE
phenylalanyl-tRNA aminoacylation	188	6	182	40.9725	147.028	135.27	29.85	35	-35	-18.62	6.4849e-10	-583.33	FALSE
phenylalanine-tRNA ligase activity	176	3	173	38.3572	137.643	131.71	32.59	35	-35	-19.89	1.07818e-10	-1166.67	FALSE
intermembrane lipid transfer	164	1	163	35.7419	128.258	126.27	33.77	35	-35	-21.34	0	-3500	FALSE
lipid transfer activity	164	1	163	35.7419	128.258	126.27	33.77	35	-35	-21.34	0	-3500	FALSE
actin filament polymerization	160	0	160	34.8702	125.13	125.13	34.87	35	-35	-21.88	0	#DIV/0!	#DIV/0!
molybdate ion transmembrane transporter activity	266	22	244	57.9717	208.028	166.35	22.32	36	-36	-13.53	9.17488e-08	-163.64	FALSE
molybdate ion transport	266	22	244	57.9717	208.028	166.35	22.32	36	-36	-13.53	9.17488e-08	-163.64	FALSE
acetyl-CoA metabolic process	202	8	194	44.0236	157.976	142.38	29.48	36	-36	-17.82	8.28479e-10	-450	FALSE
farnesyl diphosphate biosynthetic process, mevalonate pathway	202	8	194	44.0236	157.976	142.38	29.48	36	-36	-17.82	8.28479e-10	-450	FALSE
hydroxymethylglutaryl-CoA synthase activity	202	8	194	44.0236	157.976	142.38	29.48	36	-36	-17.82	8.28479e-10	-450	FALSE
CoA-transferase activity	201	8	193	43.8057	157.194	141.6	29.27	36	-36	-17.91	9.51197e-10	-450	FALSE
DNA primase activity	200	8	192	43.5877	156.412	140.82	29.06	36	-36	-18	1.09207e-09	-450	FALSE
tRNA (guanine-N7-)-methyltransferase activity	200	8	192	43.5877	156.412	140.82	29.06	36	-36	-18	1.09207e-09	-450	FALSE
pentose-phosphate shunt, non-oxidative branch	199	7	192	43.3698	155.63	141.95	30.5	36	-36	-18.09	4.24022e-10	-514.29	FALSE
ribose-5-phosphate isomerase activity	199	7	192	43.3698	155.63	141.95	30.5	36	-36	-18.09	4.24022e-10	-514.29	FALSE
cobalamin binding	192	6	186	41.8442	150.156	138.4	30.7	36	-36	-18.75	3.70762e-10	-600	FALSE
DNA replication origin binding	192	6	186	41.8442	150.156	138.4	30.7	36	-36	-18.75	3.70762e-10	-600	FALSE
glucose catabolic process	180	3	177	39.229	140.771	134.83	33.46	36	-36	-20	0	-1200	FALSE
phosphoglycerate mutase activity	180	3	177	39.229	140.771	134.83	33.46	36	-36	-20	0	-1200	FALSE
vacuolar proton-transporting V-type ATPase complex	175	2	173	38.1393	136.861	132.89	34.24	36	-36	-20.57	0	-1800	FALSE
adenylosuccinate synthase activity	164	0	164	35.7419	128.258	128.26	35.74	36	-36	-21.95	0	#DIV/0!	#DIV/0!
tRNA processing	924	164	760	201.375	722.625	431.84	6.94	37	-37	-4	0.00289897	-22.56	FALSE
RNA polyadenylation	285	25	260	62.1125	222.887	175.69	22.17	37	-37	-12.98	1.01015e-07	-148	FALSE
poly(A) RNA polymerase activity	276	23	253	60.1511	215.849	172.3	22.95	37	-37	-13.41	6.07325e-08	-160.87	FALSE
cellular aromatic compound metabolic process	225	12	213	49.0362	175.964	152.78	27.97	37	-37	-16.44	2.22264e-09	-308.33	FALSE
peptide-methionine (S)-S-oxide reductase activity	222	11	211	48.3824	173.618	152.31	28.88	37	-37	-16.67	1.22305e-09	-336.36	FALSE
peptidyl-lysine modification to peptidyl-hypusine	210	9	201	45.7671	164.233	146.73	29.54	37	-37	-17.62	7.96751e-10	-411.11	FALSE
proton-transporting ATP synthase complex, catalytic core F(1)	206	8	198	44.8954	161.105	145.5	30.32	37	-37	-17.96	4.7668e-10	-462.5	FALSE
carbon-sulfur lyase activity	196	6	190	42.716	153.284	141.52	31.56	37	-37	-18.88	2.11947e-10	-616.67	FALSE
Ragulator complex	195	5	190	42.498	152.502	142.67	33.09	37	-37	-18.97	0	-740	FALSE
3-deoxy-7-phosphoheptulonate synthase activity	184	3	181	40.1007	143.899	137.96	34.33	37	-37	-20.11	0	-1233.33	FALSE
single-stranded DNA binding	697	114	583	151.903	545.097	340.94	9.46	38	-38	-5.45	0.000506032	-33.33	FALSE
allantoin catabolic process	430	56	374	93.7136	336.286	233.61	15.18	38	-38	-8.84	1.05632e-05	-67.86	FALSE
rRNA base methylation	373	43	330	81.2911	291.709	212.05	18.04	38	-38	-10.19	1.56794e-06	-88.37	FALSE
mitochondrial intermembrane space	258	18	240	56.2282	201.772	167.38	25.99	38	-38	-14.73	8.17423e-09	-211.11	FALSE
glutamate-cysteine ligase activity	232	13	219	50.5618	181.438	156.37	27.9	38	-38	-16.38	2.32498e-09	-292.31	FALSE
squalene monooxygenase activity	218	10	208	47.5106	170.489	151.08	29.62	38	-38	-17.43	7.56807e-10	-380	FALSE
glutathione synthase activity	188	3	185	40.9725	147.028	141.09	35.19	38	-38	-20.21	0	-1266.67	FALSE
antiporter activity	1414	269	1145	308.165	1105.83	633.27	4.98	39	-39	-2.76	0.0116413	-14.5	FALSE
ribonuclease III activity	775	130	645	168.902	606.098	373.98	8.96	39	-39	-5.03	0.000712185	-30	FALSE
proton-transporting V-type ATPase, V0 domain	408	50	358	88.919	319.081	226.92	17.03	39	-39	-9.56	3.05534e-06	-78	FALSE
RNA polymerase complex	344	36	308	74.9709	269.029	201.85	20.26	39	-39	-11.34	3.59041e-07	-108.33	FALSE
formate-tetrahydrofolate ligase activity	221	9	212	48.1644	172.836	155.3	31.85	39	-39	-17.65	1.75606e-10	-433.33	FALSE
positive regulation of translational elongation	209	7	202	45.5492	163.451	149.75	32.62	39	-39	-18.66	1.05509e-10	-557.14	FALSE
positive regulation of translational termination	209	7	202	45.5492	163.451	149.75	32.62	39	-39	-18.66	1.05509e-10	-557.14	FALSE
proton-transporting V-type ATPase, V1 domain	199	4	195	43.3698	155.63	147.73	35.74	39	-39	-19.6	0	-975	FALSE
monoatomic ion transmembrane transport	177	0	177	38.5751	138.425	138.42	38.58	39	-39	-22.03	0	#DIV/0!	#DIV/0!
GPI-anchor transamidase complex	486	66	420	105.918	380.082	259.54	15.04	40	-40	-8.23	1.15473e-05	-60.61	FALSE
mitochondrial respiratory chain complex I assembly	275	20	255	59.9331	215.067	176.93	26.61	40	-40	-14.55	5.44943e-09	-200	FALSE
5-methyltetrahydropteroyltriglutamate-homocysteine S-methyltransferase activity	197	3	194	42.9339	154.066	148.12	37.14	40	-40	-20.3	0	-1333.33	FALSE
chloride channel activity	577	85	492	125.751	451.249	297.26	13.21	41	-41	-7.11	3.9701e-05	-48.24	FALSE
intra-Golgi vesicle-mediated transport	534	75	459	116.379	417.621	281.09	14.71	41	-41	-7.68	1.44211e-05	-54.67	FALSE
pentosyltransferase activity	494	67	427	107.662	386.338	263.96	15.36	41	-41	-8.3	9.36517e-06	-61.19	FALSE
extracellular space	426	52	374	92.8419	333.158	237.27	17.97	41	-41	-9.62	1.64253e-06	-78.85	FALSE
methionine metabolic process	385	43	342	83.9064	301.094	221.23	19.94	41	-41	-10.65	4.42299e-07	-95.35	FALSE
methylenetetrahydrofolate reductase (NAD(P)H) activity	385	43	342	83.9064	301.094	221.23	19.94	41	-41	-10.65	4.42299e-07	-95.35	FALSE
oligosaccharyltransferase complex	305	25	280	66.4713	238.529	191.15	25.87	41	-41	-13.44	8.82544e-09	-164	FALSE
enzyme regulator activity	298	24	274	64.9457	233.054	187.53	25.81	41	-41	-13.76	9.17571e-09	-170.83	FALSE
Ctf18 RFC-like complex	270	18	252	58.8434	211.157	176.69	28.35	41	-41	-15.19	1.73577e-09	-227.78	FALSE
nucleoside triphosphate catabolic process	202	3	199	44.0236	157.976	152.03	38.23	41	-41	-20.3	0	-1366.67	FALSE
proton-transporting two-sector ATPase complex, catalytic domain	191	1	190	41.6263	149.374	147.38	39.65	41	-41	-21.47	0	-4100	FALSE
ribonucleoside-diphosphate reductase activity, thioredoxin disulfide as acceptor	330	30	300	71.9198	258.08	201.57	24.43	42	-42	-12.73	2.27702e-08	-140	FALSE
polygalacturonase activity	322	28	294	70.1763	251.824	198.94	25.35	42	-42	-13.04	1.24718e-08	-150	FALSE
hydrolase activity, hydrolyzing N-glycosyl compounds	309	25	284	67.343	241.657	194.24	26.62	42	-42	-13.59	5.39013e-09	-168	FALSE
glycogen (starch) synthase activity	261	15	246	56.882	204.118	175.22	30.84	42	-42	-16.09	3.39839e-10	-280	FALSE
glycogen biosynthetic process	261	15	246	56.882	204.118	175.22	30.84	42	-42	-16.09	3.39839e-10	-280	FALSE
6-phosphofructokinase activity	257	14	243	56.0102	200.99	173.96	31.51	42	-42	-16.34	2.18877e-10	-300	FALSE
3,4-dihydroxy-2-butanone-4-phosphate synthase activity	214	5	209	46.6389	167.361	157.51	37.17	42	-42	-19.63	0	-840	FALSE
glucose-6-phosphate isomerase activity	214	5	209	46.6389	167.361	157.51	37.17	42	-42	-19.63	0	-840	FALSE
uroporphyrinogen decarboxylase activity	197	1	196	42.9339	154.066	152.07	40.96	42	-42	-21.32	0	-4200	FALSE
nuclear import signal receptor activity	273	16	257	59.4973	213.503	182.7	31.8	43	-43	-15.75	1.80996e-10	-268.75	FALSE
aminopeptidase activity	238	9	229	51.8694	186.131	168.57	35.43	43	-43	-18.07	0	-477.78	FALSE
glyoxylate cycle	205	2	203	44.6774	160.323	156.35	40.77	43	-43	-20.98	0	-2150	FALSE
malate synthase activity	205	2	203	44.6774	160.323	156.35	40.77	43	-43	-20.98	0	-2150	FALSE
racemase and epimerase activity, acting on carbohydrates and derivatives	201	1	200	43.8057	157.194	155.2	41.83	43	-43	-21.39	0	-4300	FALSE
phosphatase activity	1446	271	1175	315.139	1130.86	653.8	6.18	44	-44	-3.04	0.00492954	-16.24	FALSE
ATPase-coupled transmembrane transporter activity	499	65	434	108.751	390.249	271.08	17.6	44	-44	-8.82	2.09433e-06	-67.69	FALSE
tRNA thio-modification	307	23	284	66.9072	240.093	196.3	28.81	44	-44	-14.33	1.28021e-09	-191.3	FALSE
glucose-6-phosphate dehydrogenase activity	304	22	282	66.2534	237.747	195.78	29.56	44	-44	-14.47	7.85501e-10	-200	FALSE
nuclear export signal receptor activity	244	9	235	53.177	190.823	173.25	36.7	44	-44	-18.03	0	-488.89	FALSE
methionine adenosyltransferase activity	215	3	212	46.8568	168.143	162.2	41.05	44	-44	-20.47	0	-1466.67	FALSE
S-adenosylmethionine biosynthetic process	215	3	212	46.8568	168.143	162.2	41.05	44	-44	-20.47	0	-1466.67	FALSE
GDP-mannose biosynthetic process	210	2	208	45.7671	164.233	160.26	41.85	44	-44	-20.95	0	-2200	FALSE
phosphomannomutase activity	210	2	208	45.7671	164.233	160.26	41.85	44	-44	-20.95	0	-2200	FALSE
phosphoglycerate kinase activity	206	1	205	44.8954	161.105	159.11	42.92	44	-44	-21.36	0	-4400	FALSE
glycolipid mannosyltransferase activity	332	27	305	72.3556	259.644	208.45	28.43	45	-45	-13.55	1.64561e-09	-166.67	FALSE
nucleotide catabolic process	253	10	243	55.1385	197.862	178.37	36.95	45	-45	-17.79	0	-450	FALSE
5S rRNA binding	230	5	225	50.1259	179.874	170.01	40.62	45	-45	-19.57	0	-900	FALSE
pentose-phosphate shunt	218	3	215	47.5106	170.489	164.54	41.7	45	-45	-20.64	0	-1500	FALSE
phosphogluconate dehydrogenase (decarboxylating) activity	218	3	215	47.5106	170.489	164.54	41.7	45	-45	-20.64	0	-1500	FALSE
isocitrate lyase activity	217	2	215	47.2927	169.707	165.73	43.38	45	-45	-20.74	0	-2250	FALSE
branched-chain amino acid biosynthetic process	270	13	257	58.8434	211.157	185.96	35.72	46	-46	-17.04	0	-353.85	FALSE
ketol-acid reductoisomerase activity	270	13	257	58.8434	211.157	185.96	35.72	46	-46	-17.04	0	-353.85	FALSE
deoxyribonucleotide biosynthetic process	267	12	255	58.1896	208.81	185.5	36.66	46	-46	-17.23	0	-383.33	FALSE
pteridine-containing compound metabolic process	257	10	247	56.0102	200.99	181.49	37.8	46	-46	-17.9	0	-460	FALSE
vacuolar proton-transporting V-type ATPase, V1 domain	244	7	237	53.177	190.823	177.08	40.1	46	-46	-18.85	0	-657.14	FALSE
DNA duplex unwinding	1327	242	1085	289.205	1037.8	610.23	7.7	47	-47	-3.54	0.0016965	-19.42	FALSE
alpha,alpha-trehalase activity	430	47	383	93.7136	336.286	248.86	23.29	47	-47	-10.93	4.85349e-08	-100	FALSE
trehalose metabolic process	428	46	382	93.2777	334.722	249.04	23.96	47	-47	-10.98	3.10556e-08	-102.17	FALSE
malate dehydrogenase (decarboxylating) (NAD+) activity	345	28	317	75.1888	269.811	216.72	29.62	47	-47	-13.62	7.5656e-10	-167.86	FALSE
glucose metabolic process	326	24	302	71.048	254.952	209.21	31.16	47	-47	-14.42	2.76025e-10	-195.83	FALSE
tryptophan metabolic process	318	22	296	69.3045	248.696	206.64	32.29	47	-47	-14.78	1.31509e-10	-213.64	FALSE
CTP synthase activity	248	7	241	54.0488	193.951	180.2	40.96	47	-47	-18.95	0	-671.43	FALSE
pyrimidine nucleotide biosynthetic process	248	7	241	54.0488	193.951	180.2	40.96	47	-47	-18.95	0	-671.43	FALSE
triose-phosphate isomerase activity	237	5	232	51.6515	185.349	175.48	42.14	47	-47	-19.83	0	-940	FALSE
3-beta-hydroxy-delta5-steroid dehydrogenase activity	225	2	223	49.0362	175.964	171.99	45.12	47	-47	-20.89	0	-2350	FALSE
cytosolic ribosome assembly	225	2	223	49.0362	175.964	171.99	45.12	47	-47	-20.89	0	-2350	FALSE
exocyst	698	104	594	152.121	545.879	357.69	15.22	48	-48	-6.88	1.02489e-05	-46.15	FALSE
cell wall	663	96	567	144.493	518.507	344.28	16.27	48	-48	-7.24	5.07131e-06	-50	FALSE
cysteine-type peptidase activity	753	115	638	164.108	588.892	381.35	14.7	49	-49	-6.51	1.45916e-05	-42.61	FALSE
oxidoreductase activity, acting on the CH-CH group of donors, NAD or NADP as acceptor	378	33	345	82.3808	295.619	233.3	29.6	49	-49	-12.96	7.64539e-10	-148.48	FALSE
sterol biosynthetic process	378	33	345	82.3808	295.619	233.3	29.6	49	-49	-12.96	7.64539e-10	-148.48	FALSE
2-(3-amino-3-carboxypropyl)histidine synthase activity	372	32	340	81.0732	290.927	230.45	29.7	49	-49	-13.17	7.1424e-10	-153.13	FALSE
peptidyl-diphthamide biosynthetic process from peptidyl-histidine	372	32	340	81.0732	290.927	230.45	29.7	49	-49	-13.17	7.1424e-10	-153.13	FALSE
amino acid binding	360	29	331	78.4579	281.542	226.53	31.18	49	-49	-13.61	2.72106e-10	-168.97	FALSE
phosphoenolpyruvate carboxykinase (ATP) activity	350	27	323	76.2785	273.721	222.38	31.84	49	-49	-14	1.76824e-10	-181.48	FALSE
protein insertion into ER membrane	276	10	266	60.1511	215.849	196.31	41.81	50	-50	-18.12	0	-500	FALSE
ER retention sequence binding	251	5	246	54.7026	196.297	186.42	45.16	50	-50	-19.92	0	-1000	FALSE
protein retention in ER lumen	251	5	246	54.7026	196.297	186.42	45.16	50	-50	-19.92	0	-1000	FALSE
COPI vesicle coat	571	73	498	124.443	446.557	312.49	21.27	51	-51	-8.93	1.8422e-07	-69.86	FALSE
D-arabinono-1,4-lactone oxidase activity	382	32	350	83.2526	298.747	238.18	31.55	51	-51	-13.35	2.12818e-10	-159.38	FALSE
Mo-molybdopterin cofactor biosynthetic process	322	19	303	70.1763	251.824	215.26	37.32	51	-51	-15.84	0	-268.42	FALSE
microtubule-based process	404	36	368	88.0472	315.953	248.05	30.77	52	-52	-12.87	3.56001e-10	-144.44	FALSE
mitochondrial cytochrome c oxidase assembly	285	10	275	62.1125	222.887	203.34	43.72	52	-52	-18.25	0	-520	FALSE
carboxyl- or carbamoyltransferase activity	378	29	349	82.3808	295.619	240.46	34.59	53	-53	-14.02	0	-182.76	FALSE
clathrin coat of coated pit	326	18	308	71.048	254.952	220.22	39.61	53	-53	-16.26	0	-294.44	FALSE
clathrin coat of trans-Golgi network vesicle	326	18	308	71.048	254.952	220.22	39.61	53	-53	-16.26	0	-294.44	FALSE
C-terminal protein methylation	380	29	351	82.8167	297.183	242.01	34.97	54	-54	-14.21	0	-186.21	FALSE
protein C-terminal S-isoprenylcysteine carboxyl O-methyltransferase activity	380	29	351	82.8167	297.183	242.01	34.97	54	-54	-14.21	0	-186.21	FALSE
protein N-linked glycosylation	488	51	437	106.354	381.646	286.46	28.81	55	-55	-11.27	1.28318e-09	-107.84	FALSE
electron transport chain	316	14	302	68.8686	247.131	219.92	43.71	55	-55	-17.41	0	-392.86	FALSE
alanine-tRNA ligase activity	313	13	300	68.2148	244.785	219.48	44.69	55	-55	-17.57	0	-423.08	FALSE
alanyl-tRNA aminoacylation	313	13	300	68.2148	244.785	219.48	44.69	55	-55	-17.57	0	-423.08	FALSE
O-acyltransferase activity	505	54	451	110.059	394.941	294.32	28.55	56	-56	-11.09	1.51801e-09	-103.7	FALSE
acetyltransferase activity	346	19	327	75.4068	270.593	233.93	42.19	56	-56	-16.18	0	-294.74	FALSE
mitochondrial pyruvate transmembrane transport	298	9	289	64.9457	233.054	215.4	48.19	56	-56	-18.79	0	-622.22	FALSE
ABC-type transporter activity	6772	1419	5353	1475.88	5296.12	2838.31	2.19	57	-57	-0.84	0.0940828	-4.02	FALSE
barbed-end actin filament capping	318	12	306	69.3045	248.696	225.27	47.38	57	-57	-17.92	0	-475	FALSE
quinone binding	308	10	298	67.1251	240.875	221.29	48.61	57	-57	-18.51	0	-570	FALSE
adenylate kinase activity	307	10	297	66.9072	240.093	220.51	48.4	57	-57	-18.57	0	-570	FALSE
F-actin capping protein complex	317	11	306	69.0866	247.913	226.4	48.84	58	-58	-18.3	0	-527.27	FALSE
methionine biosynthetic process	297	7	290	64.7278	232.272	218.48	51.48	58	-58	-19.53	0	-828.57	FALSE
exocytosis	527	56	471	114.854	412.146	307.76	30.16	59	-59	-11.2	5.3037e-10	-105.36	FALSE
peroxisome fission	522	55	467	113.764	408.236	305.65	30.35	59	-59	-11.3	4.66419e-10	-107.27	FALSE
xenobiotic transmembrane transporter activity	476	45	431	103.739	372.261	287.7	33.26	59	-59	-12.39	0	-131.11	FALSE
thiamine pyrophosphate binding	441	37	404	96.111	344.889	274.86	36.35	59	-59	-13.38	0	-159.46	FALSE
cellular metabolic process	715	96	619	155.826	559.174	383.66	22.97	60	-60	-8.39	5.98025e-08	-62.5	FALSE
high-affinity iron permease complex	334	13	321	72.7915	261.208	235.86	49.11	60	-60	-17.96	0	-461.54	FALSE
inorganic phosphate transmembrane transporter activity	310	8	302	67.561	242.439	226.7	52.51	60	-60	-19.35	0	-750	FALSE
phosphate ion transport	310	8	302	67.561	242.439	226.7	52.51	60	-60	-19.35	0	-750	FALSE
GDP-dissociation inhibitor activity	412	29	383	89.7907	322.209	266.82	41.16	61	-61	-14.81	0	-210.34	FALSE
fatty acid metabolic process	315	8	307	68.6507	246.349	230.61	53.58	61	-61	-19.37	0	-762.5	FALSE
kinetochore	641	78	563	139.699	501.301	357.44	27.25	62	-62	-9.67	3.57346e-09	-79.49	FALSE
Ndc80 complex	502	47	455	109.405	392.595	304.22	35.6	62	-62	-12.35	0	-131.91	FALSE
protein prenylation	444	35	409	96.7648	347.235	280.76	39.42	62	-62	-13.96	0	-177.14	FALSE
protein prenyltransferase activity	444	35	409	96.7648	347.235	280.76	39.42	62	-62	-13.96	0	-177.14	FALSE
DNA replication, synthesis of RNA primer	394	24	370	85.8678	308.132	262	44.58	62	-62	-15.74	0	-258.33	FALSE
O-methyltransferase activity	386	22	364	84.1243	301.876	259.48	45.88	62	-62	-16.06	0	-281.82	FALSE
trehalose biosynthetic process	797	111	686	173.697	623.303	421.07	22.63	63	-63	-7.9	7.47498e-08	-56.76	FALSE
peroxisomal membrane	710	92	618	154.736	555.264	386.51	25.44	63	-63	-8.87	1.17718e-08	-68.48	FALSE
glycerol-3-phosphate dehydrogenase [NAD(P)+] activity	311	5	306	67.7789	243.221	233.32	58.15	63	-63	-20.26	0	-1260	FALSE
protein folding chaperone	304	3	301	66.2534	237.747	231.78	60.39	63	-63	-20.72	0	-2100	FALSE
isomerase activity	432	30	402	94.1495	337.85	280.51	43.71	64	-64	-14.81	0	-213.33	FALSE
coenzyme A biosynthetic process	376	18	358	81.9449	294.055	259.16	49.9	64	-64	-17.02	0	-355.56	FALSE
aldehyde-lyase activity	306	3	303	66.6892	239.311	233.35	60.82	64	-64	-20.92	0	-2133.33	FALSE
molybdenum ion binding	524	49	475	114.2	409.8	317.66	37.22	65	-65	-12.4	0	-132.65	FALSE
lipid catabolic process	403	23	380	87.8293	315.171	270.85	47.85	65	-65	-16.13	0	-282.61	FALSE
pantothenate biosynthetic process	353	12	341	76.9323	276.068	252.59	54.8	65	-65	-18.41	0	-541.67	FALSE
glycerol-3-phosphate catabolic process	322	5	317	70.1763	251.824	241.92	60.53	65	-65	-20.19	0	-1300	FALSE
arginine biosynthetic process	321	5	316	69.9583	251.042	241.14	60.32	65	-65	-20.25	0	-1300	FALSE
mannosyltransferase activity	1827	332	1495	398.174	1428.83	841.97	11	66	-66	-3.61	0.000176841	-19.88	FALSE
inorganic diphosphate phosphatase activity	336	7	329	73.2274	262.773	248.96	59.9	66	-66	-19.64	0	-942.86	FALSE
phosphate-containing compound metabolic process	336	7	329	73.2274	262.773	248.96	59.9	66	-66	-19.64	0	-942.86	FALSE
oxidoreductase activity, acting on NAD(P)H	329	6	323	71.7018	257.298	245.44	60.2	66	-66	-20.06	0	-1100	FALSE
ceramide metabolic process	437	28	409	95.2392	341.761	288.05	47.47	67	-67	-15.33	0	-239.29	FALSE
carbohydrate derivative binding	348	9	339	75.8427	272.157	254.45	58.91	67	-67	-19.25	0	-744.44	FALSE
carbohydrate derivative metabolic process	348	9	339	75.8427	272.157	254.45	58.91	67	-67	-19.25	0	-744.44	FALSE
tRNA modification	718	88	630	156.48	561.52	399.31	29.97	68	-68	-9.47	6.00387e-10	-77.27	FALSE
large ribosomal subunit	404	20	384	88.0472	315.953	277.22	52.59	68	-68	-16.83	0	-340	FALSE
porphyrin-containing compound biosynthetic process	426	24	402	92.8419	333.158	286.89	51.05	69	-69	-16.2	0	-287.5	FALSE
ribonuclease P complex	454	29	425	98.9442	355.056	299.42	49.44	70	-70	-15.42	0	-241.38	FALSE
phosphoprotein phosphatase activity	450	28	422	98.0724	351.928	298.16	50.07	70	-70	-15.56	0	-250	FALSE
aromatic amino acid family biosynthetic process	347	6	341	75.6247	271.375	259.51	64.1	70	-70	-20.17	0	-1166.67	FALSE
ammonium transmembrane transport	485	35	450	105.7	379.3	312.53	47.29	71	-71	-14.64	0	-202.86	FALSE
ammonium transmembrane transporter activity	485	35	450	105.7	379.3	312.53	47.29	71	-71	-14.64	0	-202.86	FALSE
nucleoside triphosphate diphosphatase activity	364	8	356	79.3297	284.67	268.9	64.14	71	-71	-19.51	0	-887.5	FALSE
fatty acid elongase activity	635	66	569	138.391	496.609	373.38	37.87	72	-72	-11.34	0	-109.09	FALSE
superoxide dismutase activity	373	9	364	81.2911	291.709	273.99	64.29	72	-72	-19.3	0	-800	FALSE
glutathione peroxidase activity	347	4	343	75.6247	271.375	263.43	67.84	72	-72	-20.75	0	-1800	FALSE
nucleotide biosynthetic process	537	43	494	117.033	419.967	338.37	46.83	74	-74	-13.78	0	-172.09	FALSE
ribose phosphate diphosphokinase activity	537	43	494	117.033	419.967	338.37	46.83	74	-74	-13.78	0	-172.09	FALSE
hydrolase activity, acting on carbon-nitrogen (but not peptide) bonds, in linear amides	470	28	442	102.431	367.569	313.7	54.09	74	-74	-15.74	0	-264.29	FALSE
methylenetetrahydrofolate dehydrogenase (NADP+) activity	401	13	388	87.3934	313.607	288.15	63.33	74	-74	-18.45	0	-569.23	FALSE
potassium ion binding	390	11	379	84.9961	305.004	283.4	64.42	74	-74	-18.97	0	-672.73	FALSE
pyruvate kinase activity	390	11	379	84.9961	305.004	283.4	64.42	74	-74	-18.97	0	-672.73	FALSE
iron ion transmembrane transport	467	27	440	101.777	365.223	313.22	54.94	75	-75	-16.06	0	-277.78	FALSE
iron ion transmembrane transporter activity	467	27	440	101.777	365.223	313.22	54.94	75	-75	-16.06	0	-277.78	FALSE
glutathione biosynthetic process	417	16	401	90.8804	326.12	294.9	61.7	75	-75	-17.99	0	-468.75	FALSE
nitronate monooxygenase activity	367	5	362	79.9835	287.017	277.1	70.3	75	-75	-20.44	0	-1500	FALSE
tetrapyrrole biosynthetic process	429	16	413	93.4957	335.504	304.27	64.23	77	-77	-17.95	0	-481.25	FALSE
amino acid biosynthetic process	381	6	375	83.0346	297.965	286.09	71.47	77	-77	-20.21	0	-1283.33	FALSE
carbon-carbon lyase activity	647	63	584	141.006	505.994	387.84	43.15	78	-78	-12.06	0	-123.81	FALSE
peroxidase activity	579	48	531	126.186	452.814	361.9	48.45	78	-78	-13.47	0	-162.5	FALSE
metallopeptidase activity	2395	443	1952	521.963	1873.04	1091.81	11.95	79	-79	-3.3	9.29616e-05	-17.83	FALSE
iron-sulfur cluster assembly	534	36	498	116.379	417.621	348.72	55.52	80	-80	-14.98	0	-222.22	FALSE
phosphotransferase activity, alcohol group as acceptor	921	120	801	200.722	720.278	500.27	32.46	81	-81	-8.79	1.1732e-10	-67.5	FALSE
signal peptidase complex	523	33	490	113.982	409.018	345.68	57.54	81	-81	-15.49	0	-245.45	FALSE
hydro-lyase activity	436	13	423	95.0213	340.979	315.47	70.8	82	-82	-18.81	0	-630.77	FALSE
kinase activity	1850	320	1530	403.187	1446.81	877.59	17.16	83	-83	-4.49	2.80402e-06	-25.94	FALSE
mismatched DNA binding	1496	243	1253	326.036	1169.96	734.43	21.15	83	-83	-5.55	1.99147e-07	-34.16	FALSE
ubiquitin protein ligase binding	839	100	739	182.851	656.149	471.39	37.54	83	-83	-9.89	0	-83	FALSE
lipid biosynthetic process	979	129	850	213.362	765.638	529.37	33.36	84	-84	-8.58	0	-65.12	FALSE
transferase activity, transferring alkyl or aryl (other than methyl) groups	832	97	735	181.325	650.675	471.14	39.22	84	-84	-10.1	0	-86.6	FALSE
4 iron, 4 sulfur cluster binding	658	59	599	143.404	514.596	403.36	49.68	84	-84	-12.77	0	-142.37	FALSE
ferric iron binding	479	17	462	104.393	374.607	341.38	73.16	87	-87	-18.16	0	-511.76	FALSE
peptidase activity	2014	350	1664	438.928	1575.07	952.85	18.02	89	-89	-4.42	1.5882e-06	-25.43	FALSE
endoplasmic reticulum membrane	2008	349	1659	437.621	1570.38	949.94	17.95	89	-89	-4.43	1.66498e-06	-25.5	FALSE
asparagine synthase (glutamine-hydrolyzing) activity	470	13	457	102.431	367.569	342.03	78.08	89	-89	-18.94	0	-684.62	FALSE
catalase activity	439	7	432	95.6751	343.325	329.47	82.19	89	-89	-20.27	0	-1271.43	FALSE
acyl-CoA oxidase activity	981	124	857	213.798	767.202	539.24	37.72	90	-90	-9.17	0	-72.58	FALSE
fatty acid beta-oxidation	981	124	857	213.798	767.202	539.24	37.72	90	-90	-9.17	0	-72.58	FALSE
tRNA 5'-leader removal	576	36	540	125.533	450.467	381.34	63.86	90	-90	-15.63	0	-250	FALSE
protein peptidyl-prolyl isomerization	2094	365	1729	456.364	1637.64	988.99	18.29	91	-91	-4.35	1.32397e-06	-24.93	FALSE
mismatch repair	1589	255	1334	346.305	1242.7	785.02	24.07	91	-91	-5.73	2.8882e-08	-35.69	FALSE
oxidoreductase activity, acting on single donors with incorporation of molecular oxygen, incorporation of two atoms of oxygen	643	49	594	140.135	502.865	409.64	59.27	91	-91	-14.15	0	-185.71	FALSE
pseudouridine synthase activity	1019	130	889	222.08	796.92	558.13	38.18	92	-92	-9.03	0	-70.77	FALSE
RNA modification	1019	130	889	222.08	796.92	558.13	38.18	92	-92	-9.03	0	-70.77	FALSE
peroxiredoxin activity	457	8	449	99.598	357.402	341.58	84.24	92	-92	-20.13	0	-1150	FALSE
metalloaminopeptidase activity	730	65	665	159.095	570.905	448.31	55.65	94	-94	-12.88	0	-144.62	FALSE
UDP-glycosyltransferase activity	513	18	495	111.803	401.197	366.01	78.7	94	-94	-18.32	0	-522.22	FALSE
peptidyl-prolyl cis-trans isomerase activity	3167	594	2573	690.212	2476.79	1431.25	13.41	96	-96	-3.03	3.45632e-05	-16.16	FALSE
antioxidant activity	583	31	552	127.058	455.942	396.05	72.62	96	-96	-16.47	0	-309.68	FALSE
steroid biosynthetic process	453	3	450	98.7262	354.274	348.3	92.82	96	-96	-21.19	0	-3200	FALSE
histidine biosynthetic process	775	70	705	168.902	606.098	474.18	57.91	99	-99	-12.77	0	-141.43	FALSE
purine nucleotide biosynthetic process	499	10	489	108.751	390.249	370.5	89.67	99	-99	-19.84	0	-990	FALSE
telomere maintenance	769	67	702	167.595	601.405	474.87	60.38	101	-101	-13.13	0	-150.75	FALSE
proton-transporting ATP synthase activity, rotational mechanism	536	16	520	116.815	419.185	387.8	87.01	101	-101	-18.84	0	-631.25	FALSE
copper ion binding	1847	301	1546	402.533	1444.47	905.19	25.61	102	-102	-5.52	1.04974e-08	-33.89	FALSE
acyltransferase activity, acyl groups converted into alkyl on transfer	518	11	507	112.892	405.108	383.41	91.96	102	-102	-19.69	0	-927.27	FALSE
actin cytoskeleton	486	4	482	105.918	380.082	372.12	98.07	102	-102	-20.99	0	-2550	FALSE
asparagine biosynthetic process	535	14	521	116.597	418.403	390.87	90.28	103	-103	-19.25	0	-735.71	FALSE
intramolecular transferase activity, phosphotransferases	521	10	511	113.546	407.454	387.7	94.43	104	-104	-19.96	0	-1040	FALSE
nucleoside metabolic process	600	26	574	130.763	469.237	418.68	83.93	105	-105	-17.5	0	-403.85	FALSE
channel activity	697	45	652	151.903	545.097	458.81	75.23	107	-107	-15.35	0	-237.78	FALSE
isoprenoid biosynthetic process	600	24	576	130.763	469.237	422.46	87.17	107	-107	-17.83	0	-445.83	FALSE
uridylyltransferase activity	544	10	534	118.559	425.441	405.68	99.4	109	-109	-20.04	0	-1090	FALSE
electron transfer activity	790	62	728	172.172	617.828	500.05	70.5	110	-110	-13.92	0	-177.42	FALSE
proteasome assembly	879	80	799	191.568	687.432	536.74	64.98	112	-112	-12.74	0	-140	FALSE
riboflavin biosynthetic process	716	44	672	156.044	559.956	475.41	80.45	112	-112	-15.64	0	-254.55	FALSE
prefoldin complex	644	25	619	140.353	503.647	454.89	94.81	115	-115	-17.86	0	-460	FALSE
glutamate-ammonia ligase activity	603	16	587	131.417	471.583	440.13	101.37	115	-115	-19.07	0	-718.75	FALSE
oxidoreductase activity, acting on the aldehyde or oxo group of donors, NAD or NADP as acceptor	644	18	626	140.353	503.647	468.29	106.66	122	-122	-18.94	0	-677.78	FALSE
carboxylic acid metabolic process	864	65	799	188.299	675.701	551.95	80.74	123	-123	-14.24	0	-189.23	FALSE
mitochondrial proton-transporting ATP synthase complex, coupling factor F(o)	1054	105	949	229.707	824.293	627.67	67.7	125	-125	-11.86	0	-119.05	FALSE
transaminase activity	706	29	677	153.865	552.135	495.66	101.33	125	-125	-17.71	0	-431.03	FALSE
mitochondrial electron transport, ubiquinol to cytochrome c	604	7	597	131.635	472.365	458.47	118.01	125	-125	-20.7	0	-1785.71	FALSE
mitochondrial respiratory chain complex III	604	7	597	131.635	472.365	458.47	118.01	125	-125	-20.7	0	-1785.71	FALSE
gluconeogenesis	792	46	746	172.607	619.393	530.81	92.87	127	-127	-16.04	0	-276.09	FALSE
proton-transporting two-sector ATPase complex, proton-transporting domain	652	15	637	142.096	509.904	480.35	113.68	127	-127	-19.48	0	-846.67	FALSE
serine-type carboxypeptidase activity	923	73	850	201.157	721.843	583.23	81.65	128	-128	-13.87	0	-175.34	FALSE
transsulfuration	805	47	758	175.441	629.559	539.07	94.03	128	-128	-15.9	0	-272.34	FALSE
calcium ion binding	5541	1079	4462	1207.6	4333.4	2444.07	13.69	129	-129	-2.33	2.85679e-05	-11.96	FALSE
DNA helicase activity	1325	160	1165	288.769	1036.23	740.94	57.42	129	-129	-9.74	0	-80.63	FALSE
lyase activity	1095	110	985	238.643	856.357	650.49	69.35	129	-129	-11.78	0	-117.27	FALSE
structural molecule activity	1209	132	1077	263.488	945.512	699.94	65.62	131	-131	-10.84	0	-99.24	FALSE
proteasome core complex, alpha-subunit complex	1136	116	1020	247.578	888.422	671.57	69.93	132	-132	-11.62	0	-113.79	FALSE
mitochondrial electron transport, cytochrome c to oxygen	707	22	685	154.083	552.917	509.79	113.22	132	-132	-18.67	0	-600	FALSE
tRNA aminoacylation	1563	208	1355	340.638	1222.36	841.76	51.65	133	-133	-8.51	0	-63.94	FALSE
Arp2/3 complex-mediated actin nucleation	637	6	631	138.827	498.173	486.25	127.09	133	-133	-20.88	0	-2216.67	FALSE
Arp2/3 protein complex	637	6	631	138.827	498.173	486.25	127.09	133	-133	-20.88	0	-2216.67	FALSE
signal peptide processing	816	44	772	177.838	638.162	553.2	100.72	134	-134	-16.42	0	-304.55	FALSE
serine-type endopeptidase activity	3479	623	2856	758.209	2720.79	1617.44	24.11	135	-135	-3.88	2.81591e-08	-21.67	FALSE
tRNA aminoacylation for protein translation	4880	928	3952	1063.54	3816.46	2186.11	17.27	136	-136	-2.79	2.60515e-06	-14.66	FALSE
superoxide metabolic process	853	50	803	185.902	667.098	570.85	99.35	136	-136	-15.94	0	-272	FALSE
N,N-dimethylaniline monooxygenase activity	747	26	721	162.8	584.2	533.36	114.95	137	-137	-18.34	0	-526.92	FALSE
response to oxidative stress	893	53	840	194.619	698.381	596.4	103.05	142	-142	-15.9	0	-267.92	FALSE
GPI anchor biosynthetic process	1590	204	1386	346.522	1243.48	868.94	58.62	143	-143	-8.99	0	-70.1	FALSE
oxidoreductase activity, acting on the aldehyde or oxo group of donors, disulfide as acceptor	741	15	726	161.493	579.507	549.9	132.89	146	-146	-19.7	0	-973.33	FALSE
tricarboxylic acid cycle	729	12	717	158.877	570.123	546.38	135.78	147	-147	-20.16	0	-1225	FALSE
RNA-DNA hybrid ribonuclease activity	1555	185	1370	338.895	1216.11	874.25	69.88	154	-154	-9.9	0	-83.24	FALSE
mitochondrial inner membrane	1161	98	1063	253.027	907.973	722.55	94.98	155	-155	-13.35	0	-158.16	FALSE
DNA transposition	793	12	781	172.825	620.175	596.41	149.66	161	-161	-20.3	0	-1341.67	FALSE
phosphotransferase activity, for other substituted phosphate groups	968	48	920	210.965	757.035	664.08	125.89	163	-163	-16.84	0	-339.58	FALSE
mitochondrial respiratory chain complex IV	894	28	866	194.837	699.163	644.28	142.86	167	-167	-18.68	0	-596.43	FALSE
ATP metabolic process	864	20	844	188.299	675.701	636.29	150.42	168	-168	-19.44	0	-840	FALSE
glycosyltransferase activity	3500	588	2912	762.785	2737.21	1687.53	40.05	175	-175	-5	0	-29.76	FALSE
phospholipid biosynthetic process	1548	157	1391	337.369	1210.63	916.99	96.43	180	-180	-11.63	0	-114.65	FALSE
oxidoreductase activity, acting on CH-OH group of donors	1351	101	1250	294.435	1056.56	864.22	127.08	193	-193	-14.29	0	-191.09	FALSE
hydrolase activity, acting on ester bonds	2683	387	2296	584.729	2098.27	1395.65	66.86	198	-198	-7.38	0	-51.16	FALSE
metalloendopeptidase activity	3144	479	2665	685.199	2458.8	1594.12	62.05	206	-206	-6.55	0	-43.01	FALSE
G protein-coupled receptor signaling pathway	3217	488	2729	701.109	2515.89	1634.55	64.78	213	-213	-6.62	0	-43.65	FALSE
mitochondrion	2007	224	1783	437.403	1569.6	1153.56	104.12	213	-213	-10.61	0	-95.09	FALSE
glycolytic process	1128	32	1096	245.835	882.165	819.33	186	214	-214	-18.97	0	-668.75	FALSE
protein glycosylation	2560	337	2223	557.923	2002.08	1384.8	87.48	221	-221	-8.63	0	-65.58	FALSE
G-protein beta/gamma-subunit complex binding	1186	34	1152	258.475	927.525	860.77	194.95	224	-224	-18.89	0	-658.82	FALSE
guanyl nucleotide binding	1186	34	1152	258.475	927.525	860.77	194.95	224	-224	-18.89	0	-658.82	FALSE
rRNA binding	1836	174	1662	400.135	1435.86	1108.95	127.8	226	-226	-12.31	0	-129.89	FALSE
amino acid metabolic process	1353	61	1292	294.871	1058.13	939.65	185.49	234	-234	-17.29	0	-383.61	FALSE
lipid metabolic process	6034	1060	4974	1315.04	4718.96	2837.06	49.46	255	-255	-4.23	0	-24.06	FALSE
serine-type peptidase activity	5480	936	4544	1194.3	4285.7	2618.12	55.87	258	-258	-4.71	0	-27.56	FALSE
nitrogen compound metabolic process	1845	142	1703	402.097	1442.9	1172.88	168.24	260	-260	-14.09	0	-183.1	FALSE
DNA-directed 5'-3' RNA polymerase activity	2831	354	2477	616.984	2214.02	1562.62	112.09	263	-263	-9.29	0	-74.29	FALSE
FMN binding	2079	169	1910	453.094	1625.91	1305.47	178.13	284	-284	-13.66	0	-168.05	FALSE
aminoacyl-tRNA ligase activity	5795	970	4825	1262.95	4532.05	2799.66	67.95	293	-293	-5.06	0	-30.21	FALSE
proton transmembrane transporter activity	1510	34	1476	329.087	1180.91	1113.89	264.6	295	-295	-19.54	0	-867.65	FALSE
proton-transporting ATPase activity, rotational mechanism	1771	82	1689	385.969	1385.03	1225.89	239.39	304	-304	-17.17	0	-370.73	FALSE
oligopeptide transmembrane transporter activity	2201	167	2034	479.683	1721.32	1403.52	203.82	313	-313	-14.22	0	-187.43	FALSE
NADP binding	1905	81	1824	415.173	1489.83	1332.23	268.98	334	-334	-17.53	0	-412.35	FALSE
proton motive force-driven ATP synthesis	2164	129	2035	471.619	1692.38	1444.21	248.9	343	-343	-15.85	0	-265.89	FALSE
nucleotide binding	7180	1219	5961	1564.8	5615.2	3441.83	76.42	346	-346	-4.82	0	-28.38	FALSE
iron-sulfur cluster binding	2567	211	2356	559.449	2007.55	1607.73	217.03	348	-348	-13.56	0	-164.93	FALSE
magnesium ion binding	2957	283	2674	644.445	2312.56	1781.19	202.72	361	-361	-12.21	0	-127.56	FALSE
ubiquitin-dependent protein catabolic process	3474	395	3079	757.119	2716.88	1984.31	173.2	362	-362	-10.42	0	-91.65	FALSE
DNA integration	2392	145	2247	521.309	1870.69	1591.93	271.64	376	-376	-15.72	0	-259.31	FALSE
oxidoreductase activity, acting on the CH-OH group of donors, NAD or NADP as acceptor	2534	116	2418	552.257	1981.74	1756.53	344.62	436	-436	-17.21	0	-375.86	FALSE
proteasome core complex	2715	134	2581	591.703	2123.3	1863.75	354.05	458	-458	-16.87	0	-341.79	FALSE
proteolysis involved in protein catabolic process	2715	134	2581	591.703	2123.3	1863.75	354.05	458	-458	-16.87	0	-341.79	FALSE
oxidoreductase activity, acting on the CH-CH group of donors	3054	207	2847	665.585	2388.42	1992.36	315.96	459	-459	-15.03	0	-221.74	FALSE
proton transmembrane transport	3670	323	3347	799.835	2870.17	2260.51	284.27	477	-477	-13	0	-147.68	FALSE
proteolysis	13607	2423	11184	2965.49	10641.5	6347.21	99.24	542	-542	-3.98	0	-22.37	FALSE
GTP binding	18502	2576	15926	4032.3	14469.7	9776.3	525.96	1456	-1456	-7.87	0	-56.52	FALSE
transmembrane transport	39393	6164	33229	8585.26	30807.7	19713	682.86	2421	-2421	-6.15	0	-39.28	FALSE
membrane	62706	10883	51823	13666.1	49039.9	29689.1	566.76	2783	-2783	-4.44	0	-25.57	FALSE
NAD binding	3088	164	2924	672.995	2415.01	2098.14	384.96	509	-509	-16.48	0	-310.37	TRUE
FAD binding	6656	731	5925	1450.6	5205.4	3846.06	356.97	720	-720	-10.82	0	-98.5	TRUE
acyltransferase activity, transferring groups other than amino-acyl groups	5878	540	5338	1281.04	4596.96	3580.39	428.67	741	-741	-12.61	0	-137.22	TRUE
flavin adenine dinucleotide binding	4951	270	4681	1079.01	3871.99	3350.81	606.58	809	-809	-16.34	0	-299.63	TRUE
pyridoxal phosphate binding	5095	298	4797	1110.4	3984.6	3410.89	594.37	812	-812	-15.94	0	-272.48	TRUE
biosynthetic process	6282	536	5746	1369.09	4912.91	3899.39	506.94	833	-833	-13.26	0	-155.41	TRUE
hydrolase activity	12774	1478	11296	2783.95	9990.05	7252.72	612.62	1306	-1306	-10.22	0	-88.36	TRUE
monooxygenase activity	6956	157	6799	1515.98	5440.02	5130.55	1218.24	1359	-1359	-19.54	0	-865.61	TRUE
oxidoreductase activity, acting on paired donors, with incorporation or reduction of molecular oxygen	6983	151	6832	1521.87	5461.13	5163.31	1234.85	1371	-1371	-19.63	0	-907.95	TRUE
iron ion binding	8888	412	8476	1937.04	6950.96	6151.38	1200.67	1525	-1525	-17.16	0	-370.15	TRUE
GTPase activity	12561	1209	11352	2737.53	9823.47	7554.27	853.47	1529	-1529	-12.17	0	-126.47	TRUE
heme binding	9111	320	8791	1985.64	7125.36	6499.73	1397.21	1666	-1666	-18.29	0	-520.63	TRUE
catalytic activity	15857	1728	14129	3455.85	12401.1	9185.93	863.89	1728	-1728	-10.9	0	-100	TRUE
transmembrane transporter activity	21227	2197	19030	4626.18	16600.8	12497.6	1275.55	2429	-2429	-11.44	0	-110.56	TRUE
oxidoreductase activity	20194	1657	18537	4401.05	15792.9	12652.8	1710.92	2744	-2744	-13.59	0	-165.6	TRUE
ribosome	19637	1202	18435	4279.66	15357.3	13047.4	2213.26	3078	-3078	-15.67	0	-256.07	TRUE
translation	20478	1289	19189	4462.95	16015.1	13540.8	2257.24	3174	-3174	-15.5	0	-246.24	TRUE
structural constituent of ribosome	20847	1288	19559	4543.37	16303.6	13829.4	2332.5	3255	-3255	-15.61	0	-252.72	TRUE
empty	1169878	242116	927762	254962	914916	494756	647.2	12846	-12846	-1.1	0	-5.31	FALSE

## Sheet: PFAM_enrichment
pfam	total occurence of pfams	count in prot with LCR	prot_with_NO_LCR	expected for LCR proteins		chi squared_all	chi squared_lcr		difference	abs difference	% enrichment	chi sq test p val	1588846	sum NONLCR
PF00008.31	2	0	2	0.409844	1.59016	0.11	0.41		0	0	0	0.472778	409506
PF00086.22	2	0	2	0.409844	1.59016	0.11	0.41		0	0	0	0.472778	1998352
PF00336.22	2	0	2	0.409844	1.59016	0.11	0.41		0	0	0	0.472778
PF00367.24	2	0	2	0.409844	1.59016	0.11	0.41		0	0	0	0.472778
PF00374.23	2	0	2	0.409844	1.59016	0.11	0.41		0	0	0	0.472778
PF00419.24	2	0	2	0.409844	1.59016	0.11	0.41		0	0	0	0.472778
PF00700.25	2	0	2	0.409844	1.59016	0.11	0.41		0	0	0	0.472778
PF00741.22	2	0	2	0.409844	1.59016	0.11	0.41		0	0	0	0.472778
PF00746.25	2	0	2	0.409844	1.59016	0.11	0.41		0	0	0	0.472778
PF00858.28	2	0	2	0.409844	1.59016	0.11	0.41		0	0	0	0.472778
PF00861.26	2	0	2	0.409844	1.59016	0.11	0.41		0	0	0	0.472778
PF00946.23	2	0	2	0.409844	1.59016	0.11	0.41		0	0	0	0.472778
PF01033.21	2	0	2	0.409844	1.59016	0.11	0.41		0	0	0	0.472778
PF01078.25	2	0	2	0.409844	1.59016	0.11	0.41		0	0	0	0.472778
PF01117.24	2	0	2	0.409844	1.59016	0.11	0.41		0	0	0	0.472778
PF01136.23	2	0	2	0.409844	1.59016	0.11	0.41		0	0	0	0.472778
PF01292.24	2	0	2	0.409844	1.59016	0.11	0.41		0	0	0	0.472778
PF01311.24	2	0	2	0.409844	1.59016	0.11	0.41		0	0	0	0.472778
PF01382.21	2	0	2	0.409844	1.59016	0.11	0.41		0	0	0	0.472778
PF01420.23	2	0	2	0.409844	1.59016	0.11	0.41		0	0	0	0.472778
PF01427.21	2	0	2	0.409844	1.59016	0.11	0.41		0	0	0	0.472778
PF01458.21	2	0	2	0.409844	1.59016	0.11	0.41		0	0	0	0.472778
PF01526.21	2	0	2	0.409844	1.59016	0.11	0.41		0	0	0	0.472778
PF01584.23	2	0	2	0.409844	1.59016	0.11	0.41		0	0	0	0.472778
PF01710.20	2	0	2	0.409844	1.59016	0.11	0.41		0	0	0	0.472778
PF01726.20	2	0	2	0.409844	1.59016	0.11	0.41		0	0	0	0.472778
PF01744.24	2	0	2	0.409844	1.59016	0.11	0.41		0	0	0	0.472778
PF01745.20	2	0	2	0.409844	1.59016	0.11	0.41		0	0	0	0.472778
PF01797.20	2	0	2	0.409844	1.59016	0.11	0.41		0	0	0	0.472778
PF01804.22	2	0	2	0.409844	1.59016	0.11	0.41		0	0	0	0.472778
PF01810.22	2	0	2	0.409844	1.59016	0.11	0.41		0	0	0	0.472778
PF01944.21	2	0	2	0.409844	1.59016	0.11	0.41		0	0	0	0.472778
PF01963.21	2	0	2	0.409844	1.59016	0.11	0.41		0	0	0	0.472778
PF01970.20	2	0	2	0.409844	1.59016	0.11	0.41		0	0	0	0.472778
PF02026.20	2	0	2	0.409844	1.59016	0.11	0.41		0	0	0	0.472778
PF02106.19	2	0	2	0.409844	1.59016	0.11	0.41		0	0	0	0.472778
PF02108.20	2	0	2	0.409844	1.59016	0.11	0.41		0	0	0	0.472778
PF02113.19	2	0	2	0.409844	1.59016	0.11	0.41		0	0	0	0.472778
PF02218.19	2	0	2	0.409844	1.59016	0.11	0.41		0	0	0	0.472778
PF02261.20	2	0	2	0.409844	1.59016	0.11	0.41		0	0	0	0.472778
PF02302.21	2	0	2	0.409844	1.59016	0.11	0.41		0	0	0	0.472778
PF02316.20	2	0	2	0.409844	1.59016	0.11	0.41		0	0	0	0.472778
PF02317.21	2	0	2	0.409844	1.59016	0.11	0.41		0	0	0	0.472778
PF02367.21	2	0	2	0.409844	1.59016	0.11	0.41		0	0	0	0.472778
PF02405.20	2	0	2	0.409844	1.59016	0.11	0.41		0	0	0	0.472778
PF02457.20	2	0	2	0.409844	1.59016	0.11	0.41		0	0	0	0.472778
PF02481.19	2	0	2	0.409844	1.59016	0.11	0.41		0	0	0	0.472778
PF02527.19	2	0	2	0.409844	1.59016	0.11	0.41		0	0	0	0.472778
PF02556.18	2	0	2	0.409844	1.59016	0.11	0.41		0	0	0	0.472778
PF02557.21	2	0	2	0.409844	1.59016	0.11	0.41		0	0	0	0.472778
PF02576.21	2	0	2	0.409844	1.59016	0.11	0.41		0	0	0	0.472778
PF02606.18	2	0	2	0.409844	1.59016	0.11	0.41		0	0	0	0.472778
PF02614.18	2	0	2	0.409844	1.59016	0.11	0.41		0	0	0	0.472778
PF02645.20	2	0	2	0.409844	1.59016	0.11	0.41		0	0	0	0.472778
PF02649.18	2	0	2	0.409844	1.59016	0.11	0.41		0	0	0	0.472778
PF02685.20	2	0	2	0.409844	1.59016	0.11	0.41		0	0	0	0.472778
PF02690.19	2	0	2	0.409844	1.59016	0.11	0.41		0	0	0	0.472778
PF02700.18	2	0	2	0.409844	1.59016	0.11	0.41		0	0	0	0.472778
PF02709.18	2	0	2	0.409844	1.59016	0.11	0.41		0	0	0	0.472778
PF02721.18	2	0	2	0.409844	1.59016	0.11	0.41		0	0	0	0.472778
PF02814.19	2	0	2	0.409844	1.59016	0.11	0.41		0	0	0	0.472778
PF02951.18	2	0	2	0.409844	1.59016	0.11	0.41		0	0	0	0.472778
PF02983.18	2	0	2	0.409844	1.59016	0.11	0.41		0	0	0	0.472778
PF03102.18	2	0	2	0.409844	1.59016	0.11	0.41		0	0	0	0.472778
PF03119.20	2	0	2	0.409844	1.59016	0.11	0.41		0	0	0	0.472778
PF03314.18	2	0	2	0.409844	1.59016	0.11	0.41		0	0	0	0.472778
PF03382.18	2	0	2	0.409844	1.59016	0.11	0.41		0	0	0	0.472778
PF03406.17	2	0	2	0.409844	1.59016	0.11	0.41		0	0	0	0.472778
PF03461.19	2	0	2	0.409844	1.59016	0.11	0.41		0	0	0	0.472778
PF03486.18	2	0	2	0.409844	1.59016	0.11	0.41		0	0	0	0.472778
PF03524.19	2	0	2	0.409844	1.59016	0.11	0.41		0	0	0	0.472778
PF03548.19	2	0	2	0.409844	1.59016	0.11	0.41		0	0	0	0.472778
PF03562.21	2	0	2	0.409844	1.59016	0.11	0.41		0	0	0	0.472778
PF03606.19	2	0	2	0.409844	1.59016	0.11	0.41		0	0	0	0.472778
PF03611.18	2	0	2	0.409844	1.59016	0.11	0.41		0	0	0	0.472778
PF03658.18	2	0	2	0.409844	1.59016	0.11	0.41		0	0	0	0.472778
PF03705.19	2	0	2	0.409844	1.59016	0.11	0.41		0	0	0	0.472778
PF03710.19	2	0	2	0.409844	1.59016	0.11	0.41		0	0	0	0.472778
PF03740.17	2	0	2	0.409844	1.59016	0.11	0.41		0	0	0	0.472778
PF03772.20	2	0	2	0.409844	1.59016	0.11	0.41		0	0	0	0.472778
PF03776.18	2	0	2	0.409844	1.59016	0.11	0.41		0	0	0	0.472778
PF03780.17	2	0	2	0.409844	1.59016	0.11	0.41		0	0	0	0.472778
PF03808.17	2	0	2	0.409844	1.59016	0.11	0.41		0	0	0	0.472778
PF03812.17	2	0	2	0.409844	1.59016	0.11	0.41		0	0	0	0.472778
PF03819.21	2	0	2	0.409844	1.59016	0.11	0.41		0	0	0	0.472778
PF03869.18	2	0	2	0.409844	1.59016	0.11	0.41		0	0	0	0.472778
PF03872.17	2	0	2	0.409844	1.59016	0.11	0.41		0	0	0	0.472778
PF03886.17	2	0	2	0.409844	1.59016	0.11	0.41		0	0	0	0.472778
PF03888.18	2	0	2	0.409844	1.59016	0.11	0.41		0	0	0	0.472778
PF03899.19	2	0	2	0.409844	1.59016	0.11	0.41		0	0	0	0.472778
PF03968.18	2	0	2	0.409844	1.59016	0.11	0.41		0	0	0	0.472778
PF03988.16	2	0	2	0.409844	1.59016	0.11	0.41		0	0	0	0.472778
PF03990.18	2	0	2	0.409844	1.59016	0.11	0.41		0	0	0	0.472778
PF04060.17	2	0	2	0.409844	1.59016	0.11	0.41		0	0	0	0.472778
PF04093.16	2	0	2	0.409844	1.59016	0.11	0.41		0	0	0	0.472778
PF04187.17	2	0	2	0.409844	1.59016	0.11	0.41		0	0	0	0.472778
PF04198.17	2	0	2	0.409844	1.59016	0.11	0.41		0	0	0	0.472778
PF04208.18	2	0	2	0.409844	1.59016	0.11	0.41		0	0	0	0.472778
PF04233.18	2	0	2	0.409844	1.59016	0.11	0.41		0	0	0	0.472778
PF04257.18	2	0	2	0.409844	1.59016	0.11	0.41		0	0	0	0.472778
PF04262.18	2	0	2	0.409844	1.59016	0.11	0.41		0	0	0	0.472778
PF04293.17	2	0	2	0.409844	1.59016	0.11	0.41		0	0	0	0.472778
PF04295.17	2	0	2	0.409844	1.59016	0.11	0.41		0	0	0	0.472778
PF04296.17	2	0	2	0.409844	1.59016	0.11	0.41		0	0	0	0.472778
PF04307.18	2	0	2	0.409844	1.59016	0.11	0.41		0	0	0	0.472778
PF04309.16	2	0	2	0.409844	1.59016	0.11	0.41		0	0	0	0.472778
PF04316.17	2	0	2	0.409844	1.59016	0.11	0.41		0	0	0	0.472778
PF04325.17	2	0	2	0.409844	1.59016	0.11	0.41		0	0	0	0.472778
PF04352.17	2	0	2	0.409844	1.59016	0.11	0.41		0	0	0	0.472778
PF04359.18	2	0	2	0.409844	1.59016	0.11	0.41		0	0	0	0.472778
PF04362.18	2	0	2	0.409844	1.59016	0.11	0.41		0	0	0	0.472778
PF04364.17	2	0	2	0.409844	1.59016	0.11	0.41		0	0	0	0.472778
PF04378.17	2	0	2	0.409844	1.59016	0.11	0.41		0	0	0	0.472778
PF04413.20	2	0	2	0.409844	1.59016	0.11	0.41		0	0	0	0.472778
PF04453.18	2	0	2	0.409844	1.59016	0.11	0.41		0	0	0	0.472778
PF04480.16	2	0	2	0.409844	1.59016	0.11	0.41		0	0	0	0.472778
PF04505.16	2	0	2	0.409844	1.59016	0.11	0.41		0	0	0	0.472778
PF04509.16	2	0	2	0.409844	1.59016	0.11	0.41		0	0	0	0.472778
PF04751.18	2	0	2	0.409844	1.59016	0.11	0.41		0	0	0	0.472778
PF04951.17	2	0	2	0.409844	1.59016	0.11	0.41		0	0	0	0.472778
PF04962.16	2	0	2	0.409844	1.59016	0.11	0.41		0	0	0	0.472778
PF05015.17	2	0	2	0.409844	1.59016	0.11	0.41		0	0	0	0.472778
PF05034.17	2	0	2	0.409844	1.59016	0.11	0.41		0	0	0	0.472778
PF05065.17	2	0	2	0.409844	1.59016	0.11	0.41		0	0	0	0.472778
PF05103.17	2	0	2	0.409844	1.59016	0.11	0.41		0	0	0	0.472778
PF05116.17	2	0	2	0.409844	1.59016	0.11	0.41		0	0	0	0.472778
PF05157.19	2	0	2	0.409844	1.59016	0.11	0.41		0	0	0	0.472778
PF05164.17	2	0	2	0.409844	1.59016	0.11	0.41		0	0	0	0.472778
PF05194.16	2	0	2	0.409844	1.59016	0.11	0.41		0	0	0	0.472778
PF05233.17	2	0	2	0.409844	1.59016	0.11	0.41		0	0	0	0.472778
PF05258.16	2	0	2	0.409844	1.59016	0.11	0.41		0	0	0	0.472778
PF05284.16	2	0	2	0.409844	1.59016	0.11	0.41		0	0	0	0.472778
PF05299.16	2	0	2	0.409844	1.59016	0.11	0.41		0	0	0	0.472778
PF05402.16	2	0	2	0.409844	1.59016	0.11	0.41		0	0	0	0.472778
PF05491.17	2	0	2	0.409844	1.59016	0.11	0.41		0	0	0	0.472778
PF05548.15	2	0	2	0.409844	1.59016	0.11	0.41		0	0	0	0.472778
PF05551.15	2	0	2	0.409844	1.59016	0.11	0.41		0	0	0	0.472778
PF05565.15	2	0	2	0.409844	1.59016	0.11	0.41		0	0	0	0.472778
PF05658.18	2	0	2	0.409844	1.59016	0.11	0.41		0	0	0	0.472778
PF05683.16	2	0	2	0.409844	1.59016	0.11	0.41		0	0	0	0.472778
PF05725.16	2	0	2	0.409844	1.59016	0.11	0.41		0	0	0	0.472778
PF05869.15	2	0	2	0.409844	1.59016	0.11	0.41		0	0	0	0.472778
PF05932.17	2	0	2	0.409844	1.59016	0.11	0.41		0	0	0	0.472778
PF05951.17	2	0	2	0.409844	1.59016	0.11	0.41		0	0	0	0.472778
PF05988.16	2	0	2	0.409844	1.59016	0.11	0.41		0	0	0	0.472778
PF06013.16	2	0	2	0.409844	1.59016	0.11	0.41		0	0	0	0.472778
PF06130.16	2	0	2	0.409844	1.59016	0.11	0.41		0	0	0	0.472778
PF06315.15	2	0	2	0.409844	1.59016	0.11	0.41		0	0	0	0.472778
PF06386.15	2	0	2	0.409844	1.59016	0.11	0.41		0	0	0	0.472778
PF06468.17	2	0	2	0.409844	1.59016	0.11	0.41		0	0	0	0.472778
PF06490.15	2	0	2	0.409844	1.59016	0.11	0.41		0	0	0	0.472778
PF06551.16	2	0	2	0.409844	1.59016	0.11	0.41		0	0	0	0.472778
PF06581.16	2	0	2	0.409844	1.59016	0.11	0.41		0	0	0	0.472778
PF06750.17	2	0	2	0.409844	1.59016	0.11	0.41		0	0	0	0.472778
PF06835.17	2	0	2	0.409844	1.59016	0.11	0.41		0	0	0	0.472778
PF06850.15	2	0	2	0.409844	1.59016	0.11	0.41		0	0	0	0.472778
PF06864.16	2	0	2	0.409844	1.59016	0.11	0.41		0	0	0	0.472778
PF06993.16	2	0	2	0.409844	1.59016	0.11	0.41		0	0	0	0.472778
PF07022.17	2	0	2	0.409844	1.59016	0.11	0.41		0	0	0	0.472778
PF07071.15	2	0	2	0.409844	1.59016	0.11	0.41		0	0	0	0.472778
PF07152.16	2	0	2	0.409844	1.59016	0.11	0.41		0	0	0	0.472778
PF07167.17	2	0	2	0.409844	1.59016	0.11	0.41		0	0	0	0.472778
PF07171.16	2	0	2	0.409844	1.59016	0.11	0.41		0	0	0	0.472778
PF07219.17	2	0	2	0.409844	1.59016	0.11	0.41		0	0	0	0.472778
PF07308.17	2	0	2	0.409844	1.59016	0.11	0.41		0	0	0	0.472778
PF07311.16	2	0	2	0.409844	1.59016	0.11	0.41		0	0	0	0.472778
PF07332.15	2	0	2	0.409844	1.59016	0.11	0.41		0	0	0	0.472778
PF07336.15	2	0	2	0.409844	1.59016	0.11	0.41		0	0	0	0.472778
PF07347.16	2	0	2	0.409844	1.59016	0.11	0.41		0	0	0	0.472778
PF07364.16	2	0	2	0.409844	1.59016	0.11	0.41		0	0	0	0.472778
PF07394.16	2	0	2	0.409844	1.59016	0.11	0.41		0	0	0	0.472778
PF07409.16	2	0	2	0.409844	1.59016	0.11	0.41		0	0	0	0.472778
PF07419.16	2	0	2	0.409844	1.59016	0.11	0.41		0	0	0	0.472778
PF07454.15	2	0	2	0.409844	1.59016	0.11	0.41		0	0	0	0.472778
PF07468.15	2	0	2	0.409844	1.59016	0.11	0.41		0	0	0	0.472778
PF07476.15	2	0	2	0.409844	1.59016	0.11	0.41		0	0	0	0.472778
PF07609.15	2	0	2	0.409844	1.59016	0.11	0.41		0	0	0	0.472778
PF07681.16	2	0	2	0.409844	1.59016	0.11	0.41		0	0	0	0.472778
PF07695.15	2	0	2	0.409844	1.59016	0.11	0.41		0	0	0	0.472778
PF07787.16	2	0	2	0.409844	1.59016	0.11	0.41		0	0	0	0.472778
PF07849.15	2	0	2	0.409844	1.59016	0.11	0.41		0	0	0	0.472778
PF07914.15	2	0	2	0.409844	1.59016	0.11	0.41		0	0	0	0.472778
PF07916.15	2	0	2	0.409844	1.59016	0.11	0.41		0	0	0	0.472778
PF07931.16	2	0	2	0.409844	1.59016	0.11	0.41		0	0	0	0.472778
PF07977.17	2	0	2	0.409844	1.59016	0.11	0.41		0	0	0	0.472778
PF08169.15	2	0	2	0.409844	1.59016	0.11	0.41		0	0	0	0.472778
PF08173.15	2	0	2	0.409844	1.59016	0.11	0.41		0	0	0	0.472778
PF08252.15	2	0	2	0.409844	1.59016	0.11	0.41		0	0	0	0.472778
PF08334.15	2	0	2	0.409844	1.59016	0.11	0.41		0	0	0	0.472778
PF08338.15	2	0	2	0.409844	1.59016	0.11	0.41		0	0	0	0.472778
PF08360.15	2	0	2	0.409844	1.59016	0.11	0.41		0	0	0	0.472778
PF08361.15	2	0	2	0.409844	1.59016	0.11	0.41		0	0	0	0.472778
PF08478.14	2	0	2	0.409844	1.59016	0.11	0.41		0	0	0	0.472778
PF08485.14	2	0	2	0.409844	1.59016	0.11	0.41		0	0	0	0.472778
PF08505.14	2	0	2	0.409844	1.59016	0.11	0.41		0	0	0	0.472778
PF08521.14	2	0	2	0.409844	1.59016	0.11	0.41		0	0	0	0.472778
PF08533.14	2	0	2	0.409844	1.59016	0.11	0.41		0	0	0	0.472778
PF08537.14	2	0	2	0.409844	1.59016	0.11	0.41		0	0	0	0.472778
PF08667.14	2	0	2	0.409844	1.59016	0.11	0.41		0	0	0	0.472778
PF08730.14	2	0	2	0.409844	1.59016	0.11	0.41		0	0	0	0.472778
PF08750.15	2	0	2	0.409844	1.59016	0.11	0.41		0	0	0	0.472778
PF08793.14	2	0	2	0.409844	1.59016	0.11	0.41		0	0	0	0.472778
PF08805.15	2	0	2	0.409844	1.59016	0.11	0.41		0	0	0	0.472778
PF08808.15	2	0	2	0.409844	1.59016	0.11	0.41		0	0	0	0.472778
PF08886.15	2	0	2	0.409844	1.59016	0.11	0.41		0	0	0	0.472778
PF08893.14	2	0	2	0.409844	1.59016	0.11	0.41		0	0	0	0.472778
PF08895.15	2	0	2	0.409844	1.59016	0.11	0.41		0	0	0	0.472778
PF08897.15	2	0	2	0.409844	1.59016	0.11	0.41		0	0	0	0.472778
PF08924.15	2	0	2	0.409844	1.59016	0.11	0.41		0	0	0	0.472778
PF08925.15	2	0	2	0.409844	1.59016	0.11	0.41		0	0	0	0.472778
PF08987.14	2	0	2	0.409844	1.59016	0.11	0.41		0	0	0	0.472778
PF09136.14	2	0	2	0.409844	1.59016	0.11	0.41		0	0	0	0.472778
PF09170.14	2	0	2	0.409844	1.59016	0.11	0.41		0	0	0	0.472778
PF09224.15	2	0	2	0.409844	1.59016	0.11	0.41		0	0	0	0.472778
PF09312.15	2	0	2	0.409844	1.59016	0.11	0.41		0	0	0	0.472778
PF09361.14	2	0	2	0.409844	1.59016	0.11	0.41		0	0	0	0.472778
PF09400.14	2	0	2	0.409844	1.59016	0.11	0.41		0	0	0	0.472778
PF09483.14	2	0	2	0.409844	1.59016	0.11	0.41		0	0	0	0.472778
PF09486.14	2	0	2	0.409844	1.59016	0.11	0.41		0	0	0	0.472778
PF09502.14	2	0	2	0.409844	1.59016	0.11	0.41		0	0	0	0.472778
PF09580.14	2	0	2	0.409844	1.59016	0.11	0.41		0	0	0	0.472778
PF09635.14	2	0	2	0.409844	1.59016	0.11	0.41		0	0	0	0.472778
PF09643.14	2	0	2	0.409844	1.59016	0.11	0.41		0	0	0	0.472778
PF09655.14	2	0	2	0.409844	1.59016	0.11	0.41		0	0	0	0.472778
PF09669.14	2	0	2	0.409844	1.59016	0.11	0.41		0	0	0	0.472778
PF09678.14	2	0	2	0.409844	1.59016	0.11	0.41		0	0	0	0.472778
PF09723.14	2	0	2	0.409844	1.59016	0.11	0.41		0	0	0	0.472778
PF09819.13	2	0	2	0.409844	1.59016	0.11	0.41		0	0	0	0.472778
PF09832.13	2	0	2	0.409844	1.59016	0.11	0.41		0	0	0	0.472778
PF09848.13	2	0	2	0.409844	1.59016	0.11	0.41		0	0	0	0.472778
PF09861.13	2	0	2	0.409844	1.59016	0.11	0.41		0	0	0	0.472778
PF09951.13	2	0	2	0.409844	1.59016	0.11	0.41		0	0	0	0.472778
PF10013.13	2	0	2	0.409844	1.59016	0.11	0.41		0	0	0	0.472778
PF10020.13	2	0	2	0.409844	1.59016	0.11	0.41		0	0	0	0.472778
PF10101.13	2	0	2	0.409844	1.59016	0.11	0.41		0	0	0	0.472778
PF10134.13	2	0	2	0.409844	1.59016	0.11	0.41		0	0	0	0.472778
PF10166.13	2	0	2	0.409844	1.59016	0.11	0.41		0	0	0	0.472778
PF10372.13	2	0	2	0.409844	1.59016	0.11	0.41		0	0	0	0.472778
PF10412.13	2	0	2	0.409844	1.59016	0.11	0.41		0	0	0	0.472778
PF10423.13	2	0	2	0.409844	1.59016	0.11	0.41		0	0	0	0.472778
PF10553.13	2	0	2	0.409844	1.59016	0.11	0.41		0	0	0	0.472778
PF10566.13	2	0	2	0.409844	1.59016	0.11	0.41		0	0	0	0.472778
PF10617.13	2	0	2	0.409844	1.59016	0.11	0.41		0	0	0	0.472778
PF10721.13	2	0	2	0.409844	1.59016	0.11	0.41		0	0	0	0.472778
PF10727.13	2	0	2	0.409844	1.59016	0.11	0.41		0	0	0	0.472778
PF10926.12	2	0	2	0.409844	1.59016	0.11	0.41		0	0	0	0.472778
PF10934.12	2	0	2	0.409844	1.59016	0.11	0.41		0	0	0	0.472778
PF10991.12	2	0	2	0.409844	1.59016	0.11	0.41		0	0	0	0.472778
PF11004.12	2	0	2	0.409844	1.59016	0.11	0.41		0	0	0	0.472778
PF11041.12	2	0	2	0.409844	1.59016	0.11	0.41		0	0	0	0.472778
PF11062.12	2	0	2	0.409844	1.59016	0.11	0.41		0	0	0	0.472778
PF11136.12	2	0	2	0.409844	1.59016	0.11	0.41		0	0	0	0.472778
PF11155.12	2	0	2	0.409844	1.59016	0.11	0.41		0	0	0	0.472778
PF11159.12	2	0	2	0.409844	1.59016	0.11	0.41		0	0	0	0.472778
PF11161.12	2	0	2	0.409844	1.59016	0.11	0.41		0	0	0	0.472778
PF11213.12	2	0	2	0.409844	1.59016	0.11	0.41		0	0	0	0.472778
PF11316.12	2	0	2	0.409844	1.59016	0.11	0.41		0	0	0	0.472778
PF11393.12	2	0	2	0.409844	1.59016	0.11	0.41		0	0	0	0.472778
PF11403.12	2	0	2	0.409844	1.59016	0.11	0.41		0	0	0	0.472778
PF11412.12	2	0	2	0.409844	1.59016	0.11	0.41		0	0	0	0.472778
PF11448.12	2	0	2	0.409844	1.59016	0.11	0.41		0	0	0	0.472778
PF11453.12	2	0	2	0.409844	1.59016	0.11	0.41		0	0	0	0.472778
PF11503.12	2	0	2	0.409844	1.59016	0.11	0.41		0	0	0	0.472778
PF11510.12	2	0	2	0.409844	1.59016	0.11	0.41		0	0	0	0.472778
PF11553.12	2	0	2	0.409844	1.59016	0.11	0.41		0	0	0	0.472778
PF11579.12	2	0	2	0.409844	1.59016	0.11	0.41		0	0	0	0.472778
PF11629.12	2	0	2	0.409844	1.59016	0.11	0.41		0	0	0	0.472778
PF11693.12	2	0	2	0.409844	1.59016	0.11	0.41		0	0	0	0.472778
PF11706.12	2	0	2	0.409844	1.59016	0.11	0.41		0	0	0	0.472778
PF11738.12	2	0	2	0.409844	1.59016	0.11	0.41		0	0	0	0.472778
PF11780.12	2	0	2	0.409844	1.59016	0.11	0.41		0	0	0	0.472778
PF11808.12	2	0	2	0.409844	1.59016	0.11	0.41		0	0	0	0.472778
PF11811.12	2	0	2	0.409844	1.59016	0.11	0.41		0	0	0	0.472778
PF11843.12	2	0	2	0.409844	1.59016	0.11	0.41		0	0	0	0.472778
PF11846.12	2	0	2	0.409844	1.59016	0.11	0.41		0	0	0	0.472778
PF11870.12	2	0	2	0.409844	1.59016	0.11	0.41		0	0	0	0.472778
PF11943.12	2	0	2	0.409844	1.59016	0.11	0.41		0	0	0	0.472778
PF12091.12	2	0	2	0.409844	1.59016	0.11	0.41		0	0	0	0.472778
PF12112.12	2	0	2	0.409844	1.59016	0.11	0.41		0	0	0	0.472778
PF12197.12	2	0	2	0.409844	1.59016	0.11	0.41		0	0	0	0.472778
PF12221.12	2	0	2	0.409844	1.59016	0.11	0.41		0	0	0	0.472778
PF12248.12	2	0	2	0.409844	1.59016	0.11	0.41		0	0	0	0.472778
PF12293.12	2	0	2	0.409844	1.59016	0.11	0.41		0	0	0	0.472778
PF12418.12	2	0	2	0.409844	1.59016	0.11	0.41		0	0	0	0.472778
PF12472.12	2	0	2	0.409844	1.59016	0.11	0.41		0	0	0	0.472778
PF12532.12	2	0	2	0.409844	1.59016	0.11	0.41		0	0	0	0.472778
PF12625.11	2	0	2	0.409844	1.59016	0.11	0.41		0	0	0	0.472778
PF12688.11	2	0	2	0.409844	1.59016	0.11	0.41		0	0	0	0.472778
PF12727.11	2	0	2	0.409844	1.59016	0.11	0.41		0	0	0	0.472778
PF12732.11	2	0	2	0.409844	1.59016	0.11	0.41		0	0	0	0.472778
PF12744.11	2	0	2	0.409844	1.59016	0.11	0.41		0	0	0	0.472778
PF12779.11	2	0	2	0.409844	1.59016	0.11	0.41		0	0	0	0.472778
PF12787.11	2	0	2	0.409844	1.59016	0.11	0.41		0	0	0	0.472778
PF12793.11	2	0	2	0.409844	1.59016	0.11	0.41		0	0	0	0.472778
PF12891.11	2	0	2	0.409844	1.59016	0.11	0.41		0	0	0	0.472778
PF12893.11	2	0	2	0.409844	1.59016	0.11	0.41		0	0	0	0.472778
PF12917.11	2	0	2	0.409844	1.59016	0.11	0.41		0	0	0	0.472778
PF12996.11	2	0	2	0.409844	1.59016	0.11	0.41		0	0	0	0.472778
PF13083.10	2	0	2	0.409844	1.59016	0.11	0.41		0	0	0	0.472778
PF13115.10	2	0	2	0.409844	1.59016	0.11	0.41		0	0	0	0.472778
PF13148.10	2	0	2	0.409844	1.59016	0.11	0.41		0	0	0	0.472778
PF13192.10	2	0	2	0.409844	1.59016	0.11	0.41		0	0	0	0.472778
PF13200.10	2		2	0.409844	1.59016	0.11	0.41		0	0	0	0.745173
PF13231.10	2		2	0.409844	1.59016	0.11	0.41		0	0	0	0.745173
PF13232.10	2		2	0.409844	1.59016	0.11	0.41		0	0	0	0.745173
PF13240.10	2		2	0.409844	1.59016	0.11	0.41		0	0	0	0.745173
PF13264.10	2		2	0.409844	1.59016	0.11	0.41		0	0	0	0.745173
PF13274.10	2		2	0.409844	1.59016	0.11	0.41		0	0	0	0.745173
PF13277.10	2		2	0.409844	1.59016	0.11	0.41		0	0	0	0.745173
PF13284.10	2		2	0.409844	1.59016	0.11	0.41		0	0	0	0.745173
PF13286.10	2		2	0.409844	1.59016	0.11	0.41		0	0	0	0.745173
PF13310.10	2		2	0.409844	1.59016	0.11	0.41		0	0	0	0.745173
PF13333.10	2		2	0.409844	1.59016	0.11	0.41		0	0	0	0.745173
PF13356.10	2		2	0.409844	1.59016	0.11	0.41		0	0	0	0.745173
PF13362.10	2		2	0.409844	1.59016	0.11	0.41		0	0	0	0.745173
PF13406.10	2		2	0.409844	1.59016	0.11	0.41		0	0	0	0.745173
PF13421.10	2		2	0.409844	1.59016	0.11	0.41		0	0	0	0.745173
PF13440.10	2		2	0.409844	1.59016	0.11	0.41		0	0	0	0.745173
PF13463.10	2		2	0.409844	1.59016	0.11	0.41		0	0	0	0.745173
PF13474.10	2		2	0.409844	1.59016	0.11	0.41		0	0	0	0.745173
PF13477.10	2		2	0.409844	1.59016	0.11	0.41		0	0	0	0.745173
PF13478.10	2		2	0.409844	1.59016	0.11	0.41		0	0	0	0.745173
PF13482.10	2		2	0.409844	1.59016	0.11	0.41		0	0	0	0.745173
PF13492.10	2		2	0.409844	1.59016	0.11	0.41		0	0	0	0.745173
PF13493.10	2		2	0.409844	1.59016	0.11	0.41		0	0	0	0.745173
PF13505.10	2		2	0.409844	1.59016	0.11	0.41		0	0	0	0.745173
PF13564.10	2		2	0.409844	1.59016	0.11	0.41		0	0	0	0.745173
PF13567.10	2		2	0.409844	1.59016	0.11	0.41		0	0	0	0.745173
PF13581.10	2		2	0.409844	1.59016	0.11	0.41		0	0	0	0.745173
PF13655.10	2		2	0.409844	1.59016	0.11	0.41		0	0	0	0.745173
PF13657.10	2		2	0.409844	1.59016	0.11	0.41		0	0	0	0.745173
PF13686.10	2		2	0.409844	1.59016	0.11	0.41		0	0	0	0.745173
PF13693.10	2		2	0.409844	1.59016	0.11	0.41		0	0	0	0.745173
PF13694.10	2		2	0.409844	1.59016	0.11	0.41		0	0	0	0.745173
PF13700.10	2		2	0.409844	1.59016	0.11	0.41		0	0	0	0.745173
PF13710.10	2		2	0.409844	1.59016	0.11	0.41		0	0	0	0.745173
PF13721.10	2		2	0.409844	1.59016	0.11	0.41		0	0	0	0.745173
PF13723.10	2		2	0.409844	1.59016	0.11	0.41		0	0	0	0.745173
PF13730.10	2		2	0.409844	1.59016	0.11	0.41		0	0	0	0.745173
PF13739.10	2		2	0.409844	1.59016	0.11	0.41		0	0	0	0.745173
PF13786.10	2		2	0.409844	1.59016	0.11	0.41		0	0	0	0.745173
PF13807.10	2		2	0.409844	1.59016	0.11	0.41		0	0	0	0.745173
PF13972.10	2		2	0.409844	1.59016	0.11	0.41		0	0	0	0.745173
PF13977.10	2		2	0.409844	1.59016	0.11	0.41		0	0	0	0.745173
PF14069.10	2		2	0.409844	1.59016	0.11	0.41		0	0	0	0.745173
PF14172.10	2		2	0.409844	1.59016	0.11	0.41		0	0	0	0.745173
PF14213.10	2		2	0.409844	1.59016	0.11	0.41		0	0	0	0.745173
PF14240.10	2		2	0.409844	1.59016	0.11	0.41		0	0	0	0.745173
PF14244.10	2		2	0.409844	1.59016	0.11	0.41		0	0	0	0.745173
PF14257.10	2		2	0.409844	1.59016	0.11	0.41		0	0	0	0.745173
PF14258.10	2		2	0.409844	1.59016	0.11	0.41		0	0	0	0.745173
PF14267.10	2		2	0.409844	1.59016	0.11	0.41		0	0	0	0.745173
PF14307.10	2		2	0.409844	1.59016	0.11	0.41		0	0	0	0.745173
PF14309.10	2		2	0.409844	1.59016	0.11	0.41		0	0	0	0.745173
PF14434.10	2		2	0.409844	1.59016	0.11	0.41		0	0	0	0.745173
PF14477.10	2		2	0.409844	1.59016	0.11	0.41		0	0	0	0.745173
PF14508.10	2		2	0.409844	1.59016	0.11	0.41		0	0	0	0.745173
PF14509.10	2		2	0.409844	1.59016	0.11	0.41		0	0	0	0.745173
PF14531.10	2		2	0.409844	1.59016	0.11	0.41		0	0	0	0.745173
PF14535.10	2		2	0.409844	1.59016	0.11	0.41		0	0	0	0.745173
PF14561.10	2		2	0.409844	1.59016	0.11	0.41		0	0	0	0.745173
PF14564.10	2		2	0.409844	1.59016	0.11	0.41		0	0	0	0.745173
PF14568.10	2		2	0.409844	1.59016	0.11	0.41		0	0	0	0.745173
PF14595.10	2		2	0.409844	1.59016	0.11	0.41		0	0	0	0.745173
PF14644.10	2		2	0.409844	1.59016	0.11	0.41		0	0	0	0.745173
PF14706.10	2		2	0.409844	1.59016	0.11	0.41		0	0	0	0.745173
PF14718.10	2		2	0.409844	1.59016	0.11	0.41		0	0	0	0.745173
PF14739.10	2		2	0.409844	1.59016	0.11	0.41		0	0	0	0.745173
PF14803.10	2		2	0.409844	1.59016	0.11	0.41		0	0	0	0.745173
PF14805.10	2		2	0.409844	1.59016	0.11	0.41		0	0	0	0.745173
PF14819.10	2		2	0.409844	1.59016	0.11	0.41		0	0	0	0.745173
PF14857.10	2		2	0.409844	1.59016	0.11	0.41		0	0	0	0.745173
PF14903.10	2		2	0.409844	1.59016	0.11	0.41		0	0	0	0.745173
PF14950.10	2		2	0.409844	1.59016	0.11	0.41		0	0	0	0.745173
PF14959.10	2		2	0.409844	1.59016	0.11	0.41		0	0	0	0.745173
PF14990.10	2		2	0.409844	1.59016	0.11	0.41		0	0	0	0.745173
PF15023.10	2		2	0.409844	1.59016	0.11	0.41		0	0	0	0.745173
PF15057.10	2		2	0.409844	1.59016	0.11	0.41		0	0	0	0.745173
PF15065.10	2		2	0.409844	1.59016	0.11	0.41		0	0	0	0.745173
PF15102.10	2		2	0.409844	1.59016	0.11	0.41		0	0	0	0.745173
PF15162.10	2		2	0.409844	1.59016	0.11	0.41		0	0	0	0.745173
PF15272.10	2		2	0.409844	1.59016	0.11	0.41		0	0	0	0.745173
PF15278.10	2		2	0.409844	1.59016	0.11	0.41		0	0	0	0.745173
PF15328.10	2		2	0.409844	1.59016	0.11	0.41		0	0	0	0.745173
PF15348.10	2		2	0.409844	1.59016	0.11	0.41		0	0	0	0.745173
PF15497.10	2		2	0.409844	1.59016	0.11	0.41		0	0	0	0.745173
PF15595.10	2		2	0.409844	1.59016	0.11	0.41		0	0	0	0.745173
PF15615.10	2		2	0.409844	1.59016	0.11	0.41		0	0	0	0.745173
PF15617.10	2		2	0.409844	1.59016	0.11	0.41		0	0	0	0.745173
PF15717.9	2		2	0.409844	1.59016	0.11	0.41		0	0	0	0.745173
PF15738.9	2		2	0.409844	1.59016	0.11	0.41		0	0	0	0.745173
PF15781.9	2		2	0.409844	1.59016	0.11	0.41		0	0	0	0.745173
PF15864.9	2		2	0.409844	1.59016	0.11	0.41		0	0	0	0.745173
PF15899.9	2		2	0.409844	1.59016	0.11	0.41		0	0	0	0.745173
PF15905.9	2		2	0.409844	1.59016	0.11	0.41		0	0	0	0.745173
PF15919.9	2		2	0.409844	1.59016	0.11	0.41		0	0	0	0.745173
PF16017.9	2		2	0.409844	1.59016	0.11	0.41		0	0	0	0.745173
PF16155.9	2		2	0.409844	1.59016	0.11	0.41		0	0	0	0.745173
PF16244.9	2		2	0.409844	1.59016	0.11	0.41		0	0	0	0.745173
PF16331.9	2		2	0.409844	1.59016	0.11	0.41		0	0	0	0.745173
PF16355.9	2		2	0.409844	1.59016	0.11	0.41		0	0	0	0.745173
PF16419.9	2		2	0.409844	1.59016	0.11	0.41		0	0	0	0.745173
PF16524.9	2		2	0.409844	1.59016	0.11	0.41		0	0	0	0.745173
PF16628.9	2		2	0.409844	1.59016	0.11	0.41		0	0	0	0.745173
PF16757.9	2		2	0.409844	1.59016	0.11	0.41		0	0	0	0.745173
PF16769.9	2		2	0.409844	1.59016	0.11	0.41		0	0	0	0.745173
PF16771.9	2		2	0.409844	1.59016	0.11	0.41		0	0	0	0.745173
PF16793.9	2		2	0.409844	1.59016	0.11	0.41		0	0	0	0.745173
PF16804.9	2		2	0.409844	1.59016	0.11	0.41		0	0	0	0.745173
PF16816.9	2		2	0.409844	1.59016	0.11	0.41		0	0	0	0.745173
PF16836.9	2		2	0.409844	1.59016	0.11	0.41		0	0	0	0.745173
PF16856.9	2		2	0.409844	1.59016	0.11	0.41		0	0	0	0.745173
PF16858.9	2		2	0.409844	1.59016	0.11	0.41		0	0	0	0.745173
PF16859.9	2		2	0.409844	1.59016	0.11	0.41		0	0	0	0.745173
PF16861.9	2		2	0.409844	1.59016	0.11	0.41		0	0	0	0.745173
PF16867.9	2		2	0.409844	1.59016	0.11	0.41		0	0	0	0.745173
PF16905.9	2		2	0.409844	1.59016	0.11	0.41		0	0	0	0.745173
PF16921.9	2		2	0.409844	1.59016	0.11	0.41		0	0	0	0.745173
PF16932.9	2		2	0.409844	1.59016	0.11	0.41		0	0	0	0.745173
PF17047.9	2		2	0.409844	1.59016	0.11	0.41		0	0	0	0.745173
PF17052.9	2		2	0.409844	1.59016	0.11	0.41		0	0	0	0.745173
PF17053.9	2		2	0.409844	1.59016	0.11	0.41		0	0	0	0.745173
PF17062.9	2		2	0.409844	1.59016	0.11	0.41		0	0	0	0.745173
PF17076.9	2		2	0.409844	1.59016	0.11	0.41		0	0	0	0.745173
PF17128.8	2		2	0.409844	1.59016	0.11	0.41		0	0	0	0.745173
PF17167.8	2		2	0.409844	1.59016	0.11	0.41		0	0	0	0.745173
PF17188.8	2		2	0.409844	1.59016	0.11	0.41		0	0	0	0.745173
PF17276.6	2		2	0.409844	1.59016	0.11	0.41		0	0	0	0.745173
PF17317.6	2		2	0.409844	1.59016	0.11	0.41		0	0	0	0.745173
PF17357.6	2		2	0.409844	1.59016	0.11	0.41		0	0	0	0.745173
PF17384.6	2		2	0.409844	1.59016	0.11	0.41		0	0	0	0.745173
PF17409.6	2		2	0.409844	1.59016	0.11	0.41		0	0	0	0.745173
PF17579.6	2		2	0.409844	1.59016	0.11	0.41		0	0	0	0.745173
PF17581.6	2		2	0.409844	1.59016	0.11	0.41		0	0	0	0.745173
PF17738.5	2		2	0.409844	1.59016	0.11	0.41		0	0	0	0.745173
PF17746.5	2		2	0.409844	1.59016	0.11	0.41		0	0	0	0.745173
PF17761.5	2		2	0.409844	1.59016	0.11	0.41		0	0	0	0.745173
PF17764.5	2		2	0.409844	1.59016	0.11	0.41		0	0	0	0.745173
PF17785.5	2		2	0.409844	1.59016	0.11	0.41		0	0	0	0.745173
PF17802.5	2		2	0.409844	1.59016	0.11	0.41		0	0	0	0.745173
PF17815.5	2		2	0.409844	1.59016	0.11	0.41		0	0	0	0.745173
PF17836.5	2		2	0.409844	1.59016	0.11	0.41		0	0	0	0.745173
PF17848.5	2		2	0.409844	1.59016	0.11	0.41		0	0	0	0.745173
PF17864.5	2		2	0.409844	1.59016	0.11	0.41		0	0	0	0.745173
PF17898.5	2		2	0.409844	1.59016	0.11	0.41		0	0	0	0.745173
PF17899.5	2		2	0.409844	1.59016	0.11	0.41		0	0	0	0.745173
PF17912.5	2		2	0.409844	1.59016	0.11	0.41		0	0	0	0.745173
PF17938.5	2		2	0.409844	1.59016	0.11	0.41		0	0	0	0.745173
PF17946.5	2		2	0.409844	1.59016	0.11	0.41		0	0	0	0.745173
PF17956.5	2		2	0.409844	1.59016	0.11	0.41		0	0	0	0.745173
PF17963.5	2		2	0.409844	1.59016	0.11	0.41		0	0	0	0.745173
PF18021.5	2		2	0.409844	1.59016	0.11	0.41		0	0	0	0.745173
PF18053.5	2		2	0.409844	1.59016	0.11	0.41		0	0	0	0.745173
PF18073.5	2		2	0.409844	1.59016	0.11	0.41		0	0	0	0.745173
PF18074.5	2		2	0.409844	1.59016	0.11	0.41		0	0	0	0.745173
PF18437.5	2		2	0.409844	1.59016	0.11	0.41		0	0	0	0.745173
PF18438.5	2		2	0.409844	1.59016	0.11	0.41		0	0	0	0.745173
PF18469.5	2		2	0.409844	1.59016	0.11	0.41		0	0	0	0.745173
PF18471.5	2		2	0.409844	1.59016	0.11	0.41		0	0	0	0.745173
PF18508.5	2		2	0.409844	1.59016	0.11	0.41		0	0	0	0.745173
PF18554.5	2		2	0.409844	1.59016	0.11	0.41		0	0	0	0.745173
PF18566.5	2		2	0.409844	1.59016	0.11	0.41		0	0	0	0.745173
PF18586.5	2		2	0.409844	1.59016	0.11	0.41		0	0	0	0.745173
PF18602.5	2		2	0.409844	1.59016	0.11	0.41		0	0	0	0.745173
PF18636.5	2		2	0.409844	1.59016	0.11	0.41		0	0	0	0.745173
PF18639.5	2		2	0.409844	1.59016	0.11	0.41		0	0	0	0.745173
PF18715.5	2		2	0.409844	1.59016	0.11	0.41		0	0	0	0.745173
PF18755.5	2		2	0.409844	1.59016	0.11	0.41		0	0	0	0.745173
PF18761.5	2		2	0.409844	1.59016	0.11	0.41		0	0	0	0.745173
PF18794.5	2		2	0.409844	1.59016	0.11	0.41		0	0	0	0.745173
PF18807.5	2		2	0.409844	1.59016	0.11	0.41		0	0	0	0.745173
PF18834.5	2		2	0.409844	1.59016	0.11	0.41		0	0	0	0.745173
PF18907.4	2		2	0.409844	1.59016	0.11	0.41		0	0	0	0.745173
PF18910.4	2		2	0.409844	1.59016	0.11	0.41		0	0	0	0.745173
PF18916.4	2		2	0.409844	1.59016	0.11	0.41		0	0	0	0.745173
PF18946.4	2		2	0.409844	1.59016	0.11	0.41		0	0	0	0.745173
PF18974.4	2		2	0.409844	1.59016	0.11	0.41		0	0	0	0.745173
PF18989.4	2		2	0.409844	1.59016	0.11	0.41		0	0	0	0.745173
PF19028.4	2		2	0.409844	1.59016	0.11	0.41		0	0	0	0.745173
PF19044.4	2		2	0.409844	1.59016	0.11	0.41		0	0	0	0.745173
PF19061.4	2		2	0.409844	1.59016	0.11	0.41		0	0	0	0.745173
PF19067.4	2		2	0.409844	1.59016	0.11	0.41		0	0	0	0.745173
PF19124.4	2		2	0.409844	1.59016	0.11	0.41		0	0	0	0.745173
PF19266.3	2		2	0.409844	1.59016	0.11	0.41		0	0	0	0.745173
PF19267.3	2		2	0.409844	1.59016	0.11	0.41		0	0	0	0.745173
PF19268.3	2		2	0.409844	1.59016	0.11	0.41		0	0	0	0.745173
PF19295.3	2		2	0.409844	1.59016	0.11	0.41		0	0	0	0.745173
PF19328.3	2		2	0.409844	1.59016	0.11	0.41		0	0	0	0.745173
PF19458.3	2		2	0.409844	1.59016	0.11	0.41		0	0	0	0.745173
PF19502.3	2		2	0.409844	1.59016	0.11	0.41		0	0	0	0.745173
PF19533.3	2		2	0.409844	1.59016	0.11	0.41		0	0	0	0.745173
PF19662.3	2		2	0.409844	1.59016	0.11	0.41		0	0	0	0.745173
PF19697.3	2		2	0.409844	1.59016	0.11	0.41		0	0	0	0.745173
PF19732.3	2		2	0.409844	1.59016	0.11	0.41		0	0	0	0.745173
PF20126.3	2		2	0.409844	1.59016	0.11	0.41		0	0	0	0.745173
PF20161.3	2		2	0.409844	1.59016	0.11	0.41		0	0	0	0.745173
PF20172.2	2		2	0.409844	1.59016	0.11	0.41		0	0	0	0.745173
PF20392.2	2		2	0.409844	1.59016	0.11	0.41		0	0	0	0.745173
PF20441.2	2		2	0.409844	1.59016	0.11	0.41		0	0	0	0.745173
PF20471.2	2		2	0.409844	1.59016	0.11	0.41		0	0	0	0.745173
PF20629.1	2		2	0.409844	1.59016	0.11	0.41		0	0	0	0.745173
PF20782.1	2		2	0.409844	1.59016	0.11	0.41		0	0	0	0.745173
PF20911.1	2		2	0.409844	1.59016	0.11	0.41		0	0	0	0.745173
PF20990.1	2		2	0.409844	1.59016	0.11	0.41		0	0	0	0.745173
PF20998.1	2		2	0.409844	1.59016	0.11	0.41		0	0	0	0.745173
PF21052.1	2		2	0.409844	1.59016	0.11	0.41		0	0	0	0.745173
PF21132.1	2		2	0.409844	1.59016	0.11	0.41		0	0	0	0.745173
PF21175.1	2		2	0.409844	1.59016	0.11	0.41		0	0	0	0.745173
PF21176.1	2		2	0.409844	1.59016	0.11	0.41		0	0	0	0.745173
PF21217.1	2		2	0.409844	1.59016	0.11	0.41		0	0	0	0.745173
PF21249.1	2		2	0.409844	1.59016	0.11	0.41		0	0	0	0.745173
PF21258.1	2		2	0.409844	1.59016	0.11	0.41		0	0	0	0.745173
PF21267.1	2		2	0.409844	1.59016	0.11	0.41		0	0	0	0.745173
PF21304.1	2		2	0.409844	1.59016	0.11	0.41		0	0	0	0.745173
PF21305.1	2		2	0.409844	1.59016	0.11	0.41		0	0	0	0.745173
PF21368.1	2		2	0.409844	1.59016	0.11	0.41		0	0	0	0.745173
PF21377.1	2		2	0.409844	1.59016	0.11	0.41		0	0	0	0.745173
PF21410.1	2		2	0.409844	1.59016	0.11	0.41		0	0	0	0.745173
PF21438.1	2		2	0.409844	1.59016	0.11	0.41		0	0	0	0.745173
PF21457.1	2		2	0.409844	1.59016	0.11	0.41		0	0	0	0.745173
PF21487.1	2		2	0.409844	1.59016	0.11	0.41		0	0	0	0.745173
PF21517.1	2		2	0.409844	1.59016	0.11	0.41		0	0	0	0.745173
PF21522.1	2		2	0.409844	1.59016	0.11	0.41		0	0	0	0.745173
PF21552.1	2		2	0.409844	1.59016	0.11	0.41		0	0	0	0.745173
PF21683.1	2		2	0.409844	1.59016	0.11	0.41		0	0	0	0.745173
PF21691.1	2		2	0.409844	1.59016	0.11	0.41		0	0	0	0.745173
PF21693.1	2		2	0.409844	1.59016	0.11	0.41		0	0	0	0.745173
PF21703.1	2		2	0.409844	1.59016	0.11	0.41		0	0	0	0.745173
PF21716.1	2		2	0.409844	1.59016	0.11	0.41		0	0	0	0.745173
PF21723.1	2		2	0.409844	1.59016	0.11	0.41		0	0	0	0.745173
PF21728.1	2		2	0.409844	1.59016	0.11	0.41		0	0	0	0.745173
PF21736.1	2		2	0.409844	1.59016	0.11	0.41		0	0	0	0.745173
PF00016.24	1	0	1	0.204922	0.795078	0.05	0.2		0	0	0	0.611678
PF00084.24	1	0	1	0.204922	0.795078	0.05	0.2		0	0	0	0.611678
PF00103.24	1	0	1	0.204922	0.795078	0.05	0.2		0	0	0	0.611678
PF00114.23	1	0	1	0.204922	0.795078	0.05	0.2		0	0	0	0.611678
PF00217.23	1	0	1	0.204922	0.795078	0.05	0.2		0	0	0	0.611678
PF00287.22	1	0	1	0.204922	0.795078	0.05	0.2		0	0	0	0.611678
PF00301.24	1	0	1	0.204922	0.795078	0.05	0.2		0	0	0	0.611678
PF00396.22	1	0	1	0.204922	0.795078	0.05	0.2		0	0	0	0.611678
PF00519.21	1	0	1	0.204922	0.795078	0.05	0.2		0	0	0	0.611678
PF00543.26	1	0	1	0.204922	0.795078	0.05	0.2		0	0	0	0.611678
PF00666.21	1	0	1	0.204922	0.795078	0.05	0.2		0	0	0	0.611678
PF00729.22	1	0	1	0.204922	0.795078	0.05	0.2		0	0	0	0.611678
PF00765.21	1	0	1	0.204922	0.795078	0.05	0.2		0	0	0	0.611678
PF00876.22	1	0	1	0.204922	0.795078	0.05	0.2		0	0	0	0.611678
PF00949.25	1	0	1	0.204922	0.795078	0.05	0.2		0	0	0	0.611678
PF00978.25	1	0	1	0.204922	0.795078	0.05	0.2		0	0	0	0.611678
PF01057.21	1	0	1	0.204922	0.795078	0.05	0.2		0	0	0	0.611678
PF01101.22	1	0	1	0.204922	0.795078	0.05	0.2		0	0	0	0.611678
PF01129.22	1	0	1	0.204922	0.795078	0.05	0.2		0	0	0	0.611678
PF01252.22	1	0	1	0.204922	0.795078	0.05	0.2		0	0	0	0.611678
PF01277.21	1	0	1	0.204922	0.795078	0.05	0.2		0	0	0	0.611678
PF01313.23	1	0	1	0.204922	0.795078	0.05	0.2		0	0	0	0.611678
PF01325.23	1	0	1	0.204922	0.795078	0.05	0.2		0	0	0	0.611678
PF01347.26	1	0	1	0.204922	0.795078	0.05	0.2		0	0	0	0.611678
PF01364.22	1	0	1	0.204922	0.795078	0.05	0.2		0	0	0	0.611678
PF01439.22	1	0	1	0.204922	0.795078	0.05	0.2		0	0	0	0.611678
PF01446.21	1	0	1	0.204922	0.795078	0.05	0.2		0	0	0	0.611678
PF01519.20	1	0	1	0.204922	0.795078	0.05	0.2		0	0	0	0.611678
PF01531.20	1	0	1	0.204922	0.795078	0.05	0.2		0	0	0	0.611678
PF01578.24	1	0	1	0.204922	0.795078	0.05	0.2		0	0	0	0.611678
PF01643.21	1	0	1	0.204922	0.795078	0.05	0.2		0	0	0	0.611678
PF01683.22	1	0	1	0.204922	0.795078	0.05	0.2		0	0	0	0.611678
PF01706.20	1	0	1	0.204922	0.795078	0.05	0.2		0	0	0	0.611678
PF01863.21	1	0	1	0.204922	0.795078	0.05	0.2		0	0	0	0.611678
PF01884.21	1	0	1	0.204922	0.795078	0.05	0.2		0	0	0	0.611678
PF01891.20	1	0	1	0.204922	0.795078	0.05	0.2		0	0	0	0.611678
PF01899.20	1	0	1	0.204922	0.795078	0.05	0.2		0	0	0	0.611678
PF01927.20	1	0	1	0.204922	0.795078	0.05	0.2		0	0	0	0.611678
PF01935.21	1	0	1	0.204922	0.795078	0.05	0.2		0	0	0	0.611678
PF01955.22	1	0	1	0.204922	0.795078	0.05	0.2		0	0	0	0.611678
PF01969.21	1	0	1	0.204922	0.795078	0.05	0.2		0	0	0	0.611678
PF01983.20	1	0	1	0.204922	0.795078	0.05	0.2		0	0	0	0.611678
PF02022.23	1	0	1	0.204922	0.795078	0.05	0.2		0	0	0	0.611678
PF02049.22	1	0	1	0.204922	0.795078	0.05	0.2		0	0	0	0.611678
PF02075.21	1	0	1	0.204922	0.795078	0.05	0.2		0	0	0	0.611678
PF02120.20	1	0	1	0.204922	0.795078	0.05	0.2		0	0	0	0.611678
PF02126.22	1	0	1	0.204922	0.795078	0.05	0.2		0	0	0	0.611678
PF02154.19	1	0	1	0.204922	0.795078	0.05	0.2		0	0	0	0.611678
PF02160.19	1	0	1	0.204922	0.795078	0.05	0.2		0	0	0	0.611678
PF02174.21	1	0	1	0.204922	0.795078	0.05	0.2		0	0	0	0.611678
PF02267.21	1	0	1	0.204922	0.795078	0.05	0.2		0	0	0	0.611678
PF02326.19	1	0	1	0.204922	0.795078	0.05	0.2		0	0	0	0.611678
PF02334.20	1	0	1	0.204922	0.795078	0.05	0.2		0	0	0	0.611678
PF02371.20	1	0	1	0.204922	0.795078	0.05	0.2		0	0	0	0.611678
PF02411.19	1	0	1	0.204922	0.795078	0.05	0.2		0	0	0	0.611678
PF02433.19	1	0	1	0.204922	0.795078	0.05	0.2		0	0	0	0.611678
PF02447.20	1	0	1	0.204922	0.795078	0.05	0.2		0	0	0	0.611678
PF02465.22	1	0	1	0.204922	0.795078	0.05	0.2		0	0	0	0.611678
PF02498.21	1	0	1	0.204922	0.795078	0.05	0.2		0	0	0	0.611678
PF02503.21	1	0	1	0.204922	0.795078	0.05	0.2		0	0	0	0.611678
PF02522.18	1	0	1	0.204922	0.795078	0.05	0.2		0	0	0	0.611678
PF02534.18	1	0	1	0.204922	0.795078	0.05	0.2		0	0	0	0.611678
PF02559.20	1	0	1	0.204922	0.795078	0.05	0.2		0	0	0	0.611678
PF02563.20	1	0	1	0.204922	0.795078	0.05	0.2		0	0	0	0.611678
PF02568.18	1	0	1	0.204922	0.795078	0.05	0.2		0	0	0	0.611678
PF02592.19	1	0	1	0.204922	0.795078	0.05	0.2		0	0	0	0.611678
PF02610.19	1	0	1	0.204922	0.795078	0.05	0.2		0	0	0	0.611678
PF02621.18	1	0	1	0.204922	0.795078	0.05	0.2		0	0	0	0.611678
PF02625.20	1	0	1	0.204922	0.795078	0.05	0.2		0	0	0	0.611678
PF02633.18	1	0	1	0.204922	0.795078	0.05	0.2		0	0	0	0.611678
PF02638.19	1	0	1	0.204922	0.795078	0.05	0.2		0	0	0	0.611678
PF02639.18	1	0	1	0.204922	0.795078	0.05	0.2		0	0	0	0.611678
PF02650.18	1	0	1	0.204922	0.795078	0.05	0.2		0	0	0	0.611678
PF02660.19	1	0	1	0.204922	0.795078	0.05	0.2		0	0	0	0.611678
PF02665.18	1	0	1	0.204922	0.795078	0.05	0.2		0	0	0	0.611678
PF02670.20	1	0	1	0.204922	0.795078	0.05	0.2		0	0	0	0.611678
PF02742.19	1	0	1	0.204922	0.795078	0.05	0.2		0	0	0	0.611678
PF02761.18	1	0	1	0.204922	0.795078	0.05	0.2		0	0	0	0.611678
PF02863.22	1	0	1	0.204922	0.795078	0.05	0.2		0	0	0	0.611678
PF02903.18	1	0	1	0.204922	0.795078	0.05	0.2		0	0	0	0.611678
PF02909.21	1	0	1	0.204922	0.795078	0.05	0.2		0	0	0	0.611678
PF02950.21	1	0	1	0.204922	0.795078	0.05	0.2		0	0	0	0.611678
PF02952.21	1	0	1	0.204922	0.795078	0.05	0.2		0	0	0	0.611678
PF03012.18	1	0	1	0.204922	0.795078	0.05	0.2		0	0	0	0.611678
PF03080.19	1	0	1	0.204922	0.795078	0.05	0.2		0	0	0	0.611678
PF03112.18	1	0	1	0.204922	0.795078	0.05	0.2		0	0	0	0.611678
PF03123.19	1	0	1	0.204922	0.795078	0.05	0.2		0	0	0	0.611678
PF03135.18	1	0	1	0.204922	0.795078	0.05	0.2		0	0	0	0.611678
PF03205.18	1	0	1	0.204922	0.795078	0.05	0.2		0	0	0	0.611678
PF03241.17	1	0	1	0.204922	0.795078	0.05	0.2		0	0	0	0.611678
PF03279.17	1	0	1	0.204922	0.795078	0.05	0.2		0	0	0	0.611678
PF03309.18	1	0	1	0.204922	0.795078	0.05	0.2		0	0	0	0.611678
PF03319.17	1	0	1	0.204922	0.795078	0.05	0.2		0	0	0	0.611678
PF03334.18	1	0	1	0.204922	0.795078	0.05	0.2		0	0	0	0.611678
PF03350.20	1	0	1	0.204922	0.795078	0.05	0.2		0	0	0	0.611678
PF03354.19	1	0	1	0.204922	0.795078	0.05	0.2		0	0	0	0.611678
PF03374.18	1	0	1	0.204922	0.795078	0.05	0.2		0	0	0	0.611678
PF03379.17	1	0	1	0.204922	0.795078	0.05	0.2		0	0	0	0.611678
PF03386.18	1	0	1	0.204922	0.795078	0.05	0.2		0	0	0	0.611678
PF03389.19	1	0	1	0.204922	0.795078	0.05	0.2		0	0	0	0.611678
PF03412.19	1	0	1	0.204922	0.795078	0.05	0.2		0	0	0	0.611678
PF03432.18	1	0	1	0.204922	0.795078	0.05	0.2		0	0	0	0.611678
PF03445.17	1	0	1	0.204922	0.795078	0.05	0.2		0	0	0	0.611678
PF03448.21	1	0	1	0.204922	0.795078	0.05	0.2		0	0	0	0.611678
PF03459.21	1	0	1	0.204922	0.795078	0.05	0.2		0	0	0	0.611678
PF03496.18	1	0	1	0.204922	0.795078	0.05	0.2		0	0	0	0.611678
PF03588.18	1	0	1	0.204922	0.795078	0.05	0.2		0	0	0	0.611678
PF03591.18	1	0	1	0.204922	0.795078	0.05	0.2		0	0	0	0.611678
PF03610.20	1	0	1	0.204922	0.795078	0.05	0.2		0	0	0	0.611678
PF03626.18	1	0	1	0.204922	0.795078	0.05	0.2		0	0	0	0.611678
PF03652.19	1	0	1	0.204922	0.795078	0.05	0.2		0	0	0	0.611678
PF03653.17	1	0	1	0.204922	0.795078	0.05	0.2		0	0	0	0.611678
PF03691.18	1	0	1	0.204922	0.795078	0.05	0.2		0	0	0	0.611678
PF03714.18	1	0	1	0.204922	0.795078	0.05	0.2		0	0	0	0.611678
PF03718.17	1	0	1	0.204922	0.795078	0.05	0.2		0	0	0	0.611678
PF03743.18	1	0	1	0.204922	0.795078	0.05	0.2		0	0	0	0.611678
PF03748.18	1	0	1	0.204922	0.795078	0.05	0.2		0	0	0	0.611678
PF03756.17	1	0	1	0.204922	0.795078	0.05	0.2		0	0	0	0.611678
PF03761.19	1	0	1	0.204922	0.795078	0.05	0.2		0	0	0	0.611678
PF03773.17	1	0	1	0.204922	0.795078	0.05	0.2		0	0	0	0.611678
PF03783.18	1	0	1	0.204922	0.795078	0.05	0.2		0	0	0	0.611678
PF03797.23	1	0	1	0.204922	0.795078	0.05	0.2		0	0	0	0.611678
PF03799.19	1	0	1	0.204922	0.795078	0.05	0.2		0	0	0	0.611678
PF03831.18	1	0	1	0.204922	0.795078	0.05	0.2		0	0	0	0.611678
PF03848.18	1	0	1	0.204922	0.795078	0.05	0.2		0	0	0	0.611678
PF03861.18	1	0	1	0.204922	0.795078	0.05	0.2		0	0	0	0.611678
PF03883.18	1	0	1	0.204922	0.795078	0.05	0.2		0	0	0	0.611678
PF03885.17	1	0	1	0.204922	0.795078	0.05	0.2		0	0	0	0.611678
PF03891.19	1	0	1	0.204922	0.795078	0.05	0.2		0	0	0	0.611678
PF03903.17	1	0	1	0.204922	0.795078	0.05	0.2		0	0	0	0.611678
PF03963.18	1	0	1	0.204922	0.795078	0.05	0.2		0	0	0	0.611678
PF03965.20	1	0	1	0.204922	0.795078	0.05	0.2		0	0	0	0.611678
PF04024.16	1	0	1	0.204922	0.795078	0.05	0.2		0	0	0	0.611678
PF04025.16	1	0	1	0.204922	0.795078	0.05	0.2		0	0	0	0.611678
PF04026.16	1	0	1	0.204922	0.795078	0.05	0.2		0	0	0	0.611678
PF04029.18	1	0	1	0.204922	0.795078	0.05	0.2		0	0	0	0.611678
PF04033.16	1	0	1	0.204922	0.795078	0.05	0.2		0	0	0	0.611678
PF04066.17	1	0	1	0.204922	0.795078	0.05	0.2		0	0	0	0.611678
PF04070.16	1	0	1	0.204922	0.795078	0.05	0.2		0	0	0	0.611678
PF04074.16	1	0	1	0.204922	0.795078	0.05	0.2		0	0	0	0.611678
PF04131.18	1	0	1	0.204922	0.795078	0.05	0.2		0	0	0	0.611678
PF04167.17	1	0	1	0.204922	0.795078	0.05	0.2		0	0	0	0.611678
PF04170.16	1	0	1	0.204922	0.795078	0.05	0.2		0	0	0	0.611678
PF04196.16	1	0	1	0.204922	0.795078	0.05	0.2		0	0	0	0.611678
PF04204.20	1	0	1	0.204922	0.795078	0.05	0.2		0	0	0	0.611678
PF04234.16	1	0	1	0.204922	0.795078	0.05	0.2		0	0	0	0.611678
PF04237.17	1	0	1	0.204922	0.795078	0.05	0.2		0	0	0	0.611678
PF04238.16	1	0	1	0.204922	0.795078	0.05	0.2		0	0	0	0.611678
PF04260.16	1	0	1	0.204922	0.795078	0.05	0.2		0	0	0	0.611678
PF04273.17	1	0	1	0.204922	0.795078	0.05	0.2		0	0	0	0.611678
PF04279.19	1	0	1	0.204922	0.795078	0.05	0.2		0	0	0	0.611678
PF04284.17	1	0	1	0.204922	0.795078	0.05	0.2		0	0	0	0.611678
PF04286.16	1	0	1	0.204922	0.795078	0.05	0.2		0	0	0	0.611678
PF04298.16	1	0	1	0.204922	0.795078	0.05	0.2		0	0	0	0.611678
PF04327.16	1	0	1	0.204922	0.795078	0.05	0.2		0	0	0	0.611678
PF04328.17	1	0	1	0.204922	0.795078	0.05	0.2		0	0	0	0.611678
PF04345.17	1	0	1	0.204922	0.795078	0.05	0.2		0	0	0	0.611678
PF04354.17	1	0	1	0.204922	0.795078	0.05	0.2		0	0	0	0.611678
PF04367.17	1	0	1	0.204922	0.795078	0.05	0.2		0	0	0	0.611678
PF04380.17	1	0	1	0.204922	0.795078	0.05	0.2		0	0	0	0.611678
PF04392.16	1	0	1	0.204922	0.795078	0.05	0.2		0	0	0	0.611678
PF04397.19	1	0	1	0.204922	0.795078	0.05	0.2		0	0	0	0.611678
PF04405.18	1	0	1	0.204922	0.795078	0.05	0.2		0	0	0	0.611678
PF04411.16	1	0	1	0.204922	0.795078	0.05	0.2		0	0	0	0.611678
PF04422.17	1	0	1	0.204922	0.795078	0.05	0.2		0	0	0	0.611678
PF04432.17	1	0	1	0.204922	0.795078	0.05	0.2		0	0	0	0.611678
PF04439.16	1	0	1	0.204922	0.795078	0.05	0.2		0	0	0	0.611678
PF04445.17	1	0	1	0.204922	0.795078	0.05	0.2		0	0	0	0.611678
PF04463.16	1	0	1	0.204922	0.795078	0.05	0.2		0	0	0	0.611678
PF04464.18	1	0	1	0.204922	0.795078	0.05	0.2		0	0	0	0.611678
PF04466.17	1	0	1	0.204922	0.795078	0.05	0.2		0	0	0	0.611678
PF04472.16	1	0	1	0.204922	0.795078	0.05	0.2		0	0	0	0.611678
PF04520.17	1	0	1	0.204922	0.795078	0.05	0.2		0	0	0	0.611678
PF04531.17	1	0	1	0.204922	0.795078	0.05	0.2		0	0	0	0.611678
PF04535.16	1	0	1	0.204922	0.795078	0.05	0.2		0	0	0	0.611678
PF04606.16	1	0	1	0.204922	0.795078	0.05	0.2		0	0	0	0.611678
PF04613.18	1	0	1	0.204922	0.795078	0.05	0.2		0	0	0	0.611678
PF04647.19	1	0	1	0.204922	0.795078	0.05	0.2		0	0	0	0.611678
PF04672.16	1	0	1	0.204922	0.795078	0.05	0.2		0	0	0	0.611678
PF04680.17	1	0	1	0.204922	0.795078	0.05	0.2		0	0	0	0.611678
PF04685.17	1	0	1	0.204922	0.795078	0.05	0.2		0	0	0	0.611678
PF04748.17	1	0	1	0.204922	0.795078	0.05	0.2		0	0	0	0.611678
PF04754.16	1	0	1	0.204922	0.795078	0.05	0.2		0	0	0	0.611678
PF04784.18	1	0	1	0.204922	0.795078	0.05	0.2		0	0	0	0.611678
PF04852.16	1	0	1	0.204922	0.795078	0.05	0.2		0	0	0	0.611678
PF04854.18	1	0	1	0.204922	0.795078	0.05	0.2		0	0	0	0.611678
PF04940.16	1	0	1	0.204922	0.795078	0.05	0.2		0	0	0	0.611678
PF04999.17	1	0	1	0.204922	0.795078	0.05	0.2		0	0	0	0.611678
PF05043.17	1	0	1	0.204922	0.795078	0.05	0.2		0	0	0	0.611678
PF05053.17	1	0	1	0.204922	0.795078	0.05	0.2		0	0	0	0.611678
PF05076.17	1	0	1	0.204922	0.795078	0.05	0.2		0	0	0	0.611678
PF05101.17	1	0	1	0.204922	0.795078	0.05	0.2		0	0	0	0.611678
PF05105.16	1	0	1	0.204922	0.795078	0.05	0.2		0	0	0	0.611678
PF05114.17	1	0	1	0.204922	0.795078	0.05	0.2		0	0	0	0.611678
PF05120.16	1	0	1	0.204922	0.795078	0.05	0.2		0	0	0	0.611678
PF05121.16	1	0	1	0.204922	0.795078	0.05	0.2		0	0	0	0.611678
PF05124.16	1	0	1	0.204922	0.795078	0.05	0.2		0	0	0	0.611678
PF05135.17	1	0	1	0.204922	0.795078	0.05	0.2		0	0	0	0.611678
PF05142.16	1	0	1	0.204922	0.795078	0.05	0.2		0	0	0	0.611678
PF05170.18	1	0	1	0.204922	0.795078	0.05	0.2		0	0	0	0.611678
PF05223.15	1	0	1	0.204922	0.795078	0.05	0.2		0	0	0	0.611678
PF05235.18	1	0	1	0.204922	0.795078	0.05	0.2		0	0	0	0.611678
PF05272.15	1	0	1	0.204922	0.795078	0.05	0.2		0	0	0	0.611678
PF05296.17	1	0	1	0.204922	0.795078	0.05	0.2		0	0	0	0.611678
PF05384.15	1	0	1	0.204922	0.795078	0.05	0.2		0	0	0	0.611678
PF05389.16	1	0	1	0.204922	0.795078	0.05	0.2		0	0	0	0.611678
PF05422.16	1	0	1	0.204922	0.795078	0.05	0.2		0	0	0	0.611678
PF05437.16	1	0	1	0.204922	0.795078	0.05	0.2		0	0	0	0.611678
PF05476.15	1	0	1	0.204922	0.795078	0.05	0.2		0	0	0	0.611678
PF05498.15	1	0	1	0.204922	0.795078	0.05	0.2		0	0	0	0.611678
PF05521.15	1	0	1	0.204922	0.795078	0.05	0.2		0	0	0	0.611678
PF05525.17	1	0	1	0.204922	0.795078	0.05	0.2		0	0	0	0.611678
PF05526.15	1	0	1	0.204922	0.795078	0.05	0.2		0	0	0	0.611678
PF05547.15	1	0	1	0.204922	0.795078	0.05	0.2		0	0	0	0.611678
PF05580.16	1	0	1	0.204922	0.795078	0.05	0.2		0	0	0	0.611678
PF05582.16	1	0	1	0.204922	0.795078	0.05	0.2		0	0	0	0.611678
PF05591.16	1	0	1	0.204922	0.795078	0.05	0.2		0	0	0	0.611678
PF05610.15	1	0	1	0.204922	0.795078	0.05	0.2		0	0	0	0.611678
PF05621.15	1	0	1	0.204922	0.795078	0.05	0.2		0	0	0	0.611678
PF05634.15	1	0	1	0.204922	0.795078	0.05	0.2		0	0	0	0.611678
PF05636.15	1	0	1	0.204922	0.795078	0.05	0.2		0	0	0	0.611678
PF05643.15	1	0	1	0.204922	0.795078	0.05	0.2		0	0	0	0.611678
PF05694.15	1	0	1	0.204922	0.795078	0.05	0.2		0	0	0	0.611678
PF05711.15	1	0	1	0.204922	0.795078	0.05	0.2		0	0	0	0.611678
PF05722.16	1	0	1	0.204922	0.795078	0.05	0.2		0	0	0	0.611678
PF05732.15	1	0	1	0.204922	0.795078	0.05	0.2		0	0	0	0.611678
PF05755.16	1	0	1	0.204922	0.795078	0.05	0.2		0	0	0	0.611678
PF05791.15	1	0	1	0.204922	0.795078	0.05	0.2		0	0	0	0.611678
PF05800.15	1	0	1	0.204922	0.795078	0.05	0.2		0	0	0	0.611678
PF05811.17	1	0	1	0.204922	0.795078	0.05	0.2		0	0	0	0.611678
PF05816.15	1	0	1	0.204922	0.795078	0.05	0.2		0	0	0	0.611678
PF05845.16	1	0	1	0.204922	0.795078	0.05	0.2		0	0	0	0.611678
PF05848.15	1	0	1	0.204922	0.795078	0.05	0.2		0	0	0	0.611678
PF05854.15	1	0	1	0.204922	0.795078	0.05	0.2		0	0	0	0.611678
PF05861.16	1	0	1	0.204922	0.795078	0.05	0.2		0	0	0	0.611678
PF05901.15	1	0	1	0.204922	0.795078	0.05	0.2		0	0	0	0.611678
PF05917.15	1	0	1	0.204922	0.795078	0.05	0.2		0	0	0	0.611678
PF05919.15	1	0	1	0.204922	0.795078	0.05	0.2		0	0	0	0.611678
PF05930.16	1	0	1	0.204922	0.795078	0.05	0.2		0	0	0	0.611678
PF05938.15	1	0	1	0.204922	0.795078	0.05	0.2		0	0	0	0.611678
PF05974.16	1	0	1	0.204922	0.795078	0.05	0.2		0	0	0	0.611678
PF05975.16	1	0	1	0.204922	0.795078	0.05	0.2		0	0	0	0.611678
PF05977.17	1	0	1	0.204922	0.795078	0.05	0.2		0	0	0	0.611678
PF05979.16	1	0	1	0.204922	0.795078	0.05	0.2		0	0	0	0.611678
PF05991.15	1	0	1	0.204922	0.795078	0.05	0.2		0	0	0	0.611678
PF06007.15	1	0	1	0.204922	0.795078	0.05	0.2		0	0	0	0.611678
PF06028.15	1	0	1	0.204922	0.795078	0.05	0.2		0	0	0	0.611678
PF06042.15	1	0	1	0.204922	0.795078	0.05	0.2		0	0	0	0.611678
PF06054.15	1	0	1	0.204922	0.795078	0.05	0.2		0	0	0	0.611678
PF06067.15	1	0	1	0.204922	0.795078	0.05	0.2		0	0	0	0.611678
PF06103.15	1	0	1	0.204922	0.795078	0.05	0.2		0	0	0	0.611678
PF06134.15	1	0	1	0.204922	0.795078	0.05	0.2		0	0	0	0.611678
PF06152.15	1	0	1	0.204922	0.795078	0.05	0.2		0	0	0	0.611678
PF06153.15	1	0	1	0.204922	0.795078	0.05	0.2		0	0	0	0.611678
PF06165.15	1	0	1	0.204922	0.795078	0.05	0.2		0	0	0	0.611678
PF06167.16	1	0	1	0.204922	0.795078	0.05	0.2		0	0	0	0.611678
PF06170.16	1	0	1	0.204922	0.795078	0.05	0.2		0	0	0	0.611678
PF06176.15	1	0	1	0.204922	0.795078	0.05	0.2		0	0	0	0.611678
PF06188.16	1	0	1	0.204922	0.795078	0.05	0.2		0	0	0	0.611678
PF06243.15	1	0	1	0.204922	0.795078	0.05	0.2		0	0	0	0.611678
PF06257.15	1	0	1	0.204922	0.795078	0.05	0.2		0	0	0	0.611678
PF06265.15	1	0	1	0.204922	0.795078	0.05	0.2		0	0	0	0.611678
PF06268.17	1	0	1	0.204922	0.795078	0.05	0.2		0	0	0	0.611678
PF06296.16	1	0	1	0.204922	0.795078	0.05	0.2		0	0	0	0.611678
PF06305.15	1	0	1	0.204922	0.795078	0.05	0.2		0	0	0	0.611678
PF06486.15	1	0	1	0.204922	0.795078	0.05	0.2		0	0	0	0.611678
PF06491.15	1	0	1	0.204922	0.795078	0.05	0.2		0	0	0	0.611678
PF06528.16	1	0	1	0.204922	0.795078	0.05	0.2		0	0	0	0.611678
PF06532.15	1	0	1	0.204922	0.795078	0.05	0.2		0	0	0	0.611678
PF06541.15	1	0	1	0.204922	0.795078	0.05	0.2		0	0	0	0.611678
PF06560.15	1	0	1	0.204922	0.795078	0.05	0.2		0	0	0	0.611678
PF06569.15	1	0	1	0.204922	0.795078	0.05	0.2		0	0	0	0.611678
PF06570.15	1	0	1	0.204922	0.795078	0.05	0.2		0	0	0	0.611678
PF06574.16	1	0	1	0.204922	0.795078	0.05	0.2		0	0	0	0.611678
PF06664.16	1	0	1	0.204922	0.795078	0.05	0.2		0	0	0	0.611678
PF06666.15	1	0	1	0.204922	0.795078	0.05	0.2		0	0	0	0.611678
PF06675.15	1	0	1	0.204922	0.795078	0.05	0.2		0	0	0	0.611678
PF06718.15	1	0	1	0.204922	0.795078	0.05	0.2		0	0	0	0.611678
PF06739.15	1	0	1	0.204922	0.795078	0.05	0.2		0	0	0	0.611678
PF06754.16	1	0	1	0.204922	0.795078	0.05	0.2		0	0	0	0.611678
PF06778.16	1	0	1	0.204922	0.795078	0.05	0.2		0	0	0	0.611678
PF06803.16	1	0	1	0.204922	0.795078	0.05	0.2		0	0	0	0.611678
PF06810.15	1	0	1	0.204922	0.795078	0.05	0.2		0	0	0	0.611678
PF06817.18	1	0	1	0.204922	0.795078	0.05	0.2		0	0	0	0.611678
PF06834.15	1	0	1	0.204922	0.795078	0.05	0.2		0	0	0	0.611678
PF06838.15	1	0	1	0.204922	0.795078	0.05	0.2		0	0	0	0.611678
PF06865.15	1	0	1	0.204922	0.795078	0.05	0.2		0	0	0	0.611678
PF06866.15	1	0	1	0.204922	0.795078	0.05	0.2		0	0	0	0.611678
PF06874.15	1	0	1	0.204922	0.795078	0.05	0.2		0	0	0	0.611678
PF06908.15	1	0	1	0.204922	0.795078	0.05	0.2		0	0	0	0.611678
PF06925.15	1	0	1	0.204922	0.795078	0.05	0.2		0	0	0	0.611678
PF06945.17	1	0	1	0.204922	0.795078	0.05	0.2		0	0	0	0.611678
PF06977.15	1	0	1	0.204922	0.795078	0.05	0.2		0	0	0	0.611678
PF07007.16	1	0	1	0.204922	0.795078	0.05	0.2		0	0	0	0.611678
PF07046.15	1	0	1	0.204922	0.795078	0.05	0.2		0	0	0	0.611678
PF07055.16	1	0	1	0.204922	0.795078	0.05	0.2		0	0	0	0.611678
PF07074.16	1	0	1	0.204922	0.795078	0.05	0.2		0	0	0	0.611678
PF07085.16	1	0	1	0.204922	0.795078	0.05	0.2		0	0	0	0.611678
PF07090.15	1	0	1	0.204922	0.795078	0.05	0.2		0	0	0	0.611678
PF07120.15	1	0	1	0.204922	0.795078	0.05	0.2		0	0	0	0.611678
PF07136.15	1	0	1	0.204922	0.795078	0.05	0.2		0	0	0	0.611678
PF07187.15	1	0	1	0.204922	0.795078	0.05	0.2		0	0	0	0.611678
PF07194.15	1	0	1	0.204922	0.795078	0.05	0.2		0	0	0	0.611678
PF07195.16	1	0	1	0.204922	0.795078	0.05	0.2		0	0	0	0.611678
PF07293.15	1	0	1	0.204922	0.795078	0.05	0.2		0	0	0	0.611678
PF07299.15	1	0	1	0.204922	0.795078	0.05	0.2		0	0	0	0.611678
PF07301.15	1	0	1	0.204922	0.795078	0.05	0.2		0	0	0	0.611678
PF07302.15	1	0	1	0.204922	0.795078	0.05	0.2		0	0	0	0.611678
PF07307.15	1	0	1	0.204922	0.795078	0.05	0.2		0	0	0	0.611678
PF07319.15	1	0	1	0.204922	0.795078	0.05	0.2		0	0	0	0.611678
PF07343.15	1	0	1	0.204922	0.795078	0.05	0.2		0	0	0	0.611678
PF07345.15	1	0	1	0.204922	0.795078	0.05	0.2		0	0	0	0.611678
PF07348.16	1	0	1	0.204922	0.795078	0.05	0.2		0	0	0	0.611678
PF07354.16	1	0	1	0.204922	0.795078	0.05	0.2		0	0	0	0.611678
PF07361.15	1	0	1	0.204922	0.795078	0.05	0.2		0	0	0	0.611678
PF07386.15	1	0	1	0.204922	0.795078	0.05	0.2		0	0	0	0.611678
PF07435.15	1	0	1	0.204922	0.795078	0.05	0.2		0	0	0	0.611678
PF07485.15	1	0	1	0.204922	0.795078	0.05	0.2		0	0	0	0.611678
PF07505.15	1	0	1	0.204922	0.795078	0.05	0.2		0	0	0	0.611678
PF07532.15	1	0	1	0.204922	0.795078	0.05	0.2		0	0	0	0.611678
PF07536.18	1	0	1	0.204922	0.795078	0.05	0.2		0	0	0	0.611678
PF07555.17	1	0	1	0.204922	0.795078	0.05	0.2		0	0	0	0.611678
PF07561.15	1	0	1	0.204922	0.795078	0.05	0.2		0	0	0	0.611678
PF07573.15	1	0	1	0.204922	0.795078	0.05	0.2		0	0	0	0.611678
PF07580.18	1	0	1	0.204922	0.795078	0.05	0.2		0	0	0	0.611678
PF07583.15	1	0	1	0.204922	0.795078	0.05	0.2		0	0	0	0.611678
PF07587.15	1	0	1	0.204922	0.795078	0.05	0.2		0	0	0	0.611678
PF07635.15	1	0	1	0.204922	0.795078	0.05	0.2		0	0	0	0.611678
PF07638.15	1	0	1	0.204922	0.795078	0.05	0.2		0	0	0	0.611678
PF07672.17	1	0	1	0.204922	0.795078	0.05	0.2		0	0	0	0.611678
PF07685.18	1	0	1	0.204922	0.795078	0.05	0.2		0	0	0	0.611678
PF07694.16	1	0	1	0.204922	0.795078	0.05	0.2		0	0	0	0.611678
PF07736.15	1	0	1	0.204922	0.795078	0.05	0.2		0	0	0	0.611678
PF07759.16	1	0	1	0.204922	0.795078	0.05	0.2		0	0	0	0.611678
PF07799.16	1	0	1	0.204922	0.795078	0.05	0.2		0	0	0	0.611678
PF07813.16	1	0	1	0.204922	0.795078	0.05	0.2		0	0	0	0.611678
PF07831.17	1	0	1	0.204922	0.795078	0.05	0.2		0	0	0	0.611678
PF07843.15	1	0	1	0.204922	0.795078	0.05	0.2		0	0	0	0.611678
PF07858.16	1	0	1	0.204922	0.795078	0.05	0.2		0	0	0	0.611678
PF07870.15	1	0	1	0.204922	0.795078	0.05	0.2		0	0	0	0.611678
PF07879.15	1	0	1	0.204922	0.795078	0.05	0.2		0	0	0	0.611678
PF07881.16	1	0	1	0.204922	0.795078	0.05	0.2		0	0	0	0.611678
PF07882.16	1	0	1	0.204922	0.795078	0.05	0.2		0	0	0	0.611678
PF07930.16	1	0	1	0.204922	0.795078	0.05	0.2		0	0	0	0.611678
PF07972.15	1	0	1	0.204922	0.795078	0.05	0.2		0	0	0	0.611678
PF08003.15	1	0	1	0.204922	0.795078	0.05	0.2		0	0	0	0.611678
PF08006.15	1	0	1	0.204922	0.795078	0.05	0.2		0	0	0	0.611678
PF08020.15	1	0	1	0.204922	0.795078	0.05	0.2		0	0	0	0.611678
PF08087.15	1	0	1	0.204922	0.795078	0.05	0.2		0	0	0	0.611678
PF08100.15	1	0	1	0.204922	0.795078	0.05	0.2		0	0	0	0.611678
PF08117.15	1	0	1	0.204922	0.795078	0.05	0.2		0	0	0	0.611678
PF08141.16	1	0	1	0.204922	0.795078	0.05	0.2		0	0	0	0.611678
PF08168.15	1	0	1	0.204922	0.795078	0.05	0.2		0	0	0	0.611678
PF08181.15	1	0	1	0.204922	0.795078	0.05	0.2		0	0	0	0.611678
PF08269.15	1	0	1	0.204922	0.795078	0.05	0.2		0	0	0	0.611678
PF08274.16	1	0	1	0.204922	0.795078	0.05	0.2		0	0	0	0.611678
PF08280.15	1	0	1	0.204922	0.795078	0.05	0.2		0	0	0	0.611678
PF08331.14	1	0	1	0.204922	0.795078	0.05	0.2		0	0	0	0.611678
PF08345.15	1	0	1	0.204922	0.795078	0.05	0.2		0	0	0	0.611678
PF08346.16	1	0	1	0.204922	0.795078	0.05	0.2		0	0	0	0.611678
PF08348.15	1	0	1	0.204922	0.795078	0.05	0.2		0	0	0	0.611678
PF08359.15	1	0	1	0.204922	0.795078	0.05	0.2		0	0	0	0.611678
PF08401.15	1	0	1	0.204922	0.795078	0.05	0.2		0	0	0	0.611678
PF08482.14	1	0	1	0.204922	0.795078	0.05	0.2		0	0	0	0.611678
PF08586.14	1	0	1	0.204922	0.795078	0.05	0.2		0	0	0	0.611678
PF08680.14	1	0	1	0.204922	0.795078	0.05	0.2		0	0	0	0.611678
PF08741.14	1	0	1	0.204922	0.795078	0.05	0.2		0	0	0	0.611678
PF08751.15	1	0	1	0.204922	0.795078	0.05	0.2		0	0	0	0.611678
PF08756.14	1	0	1	0.204922	0.795078	0.05	0.2		0	0	0	0.611678
PF08769.15	1	0	1	0.204922	0.795078	0.05	0.2		0	0	0	0.611678
PF08812.15	1	0	1	0.204922	0.795078	0.05	0.2		0	0	0	0.611678
PF08826.14	1	0	1	0.204922	0.795078	0.05	0.2		0	0	0	0.611678
PF08830.14	1	0	1	0.204922	0.795078	0.05	0.2		0	0	0	0.611678
PF08837.15	1	0	1	0.204922	0.795078	0.05	0.2		0	0	0	0.611678
PF08858.14	1	0	1	0.204922	0.795078	0.05	0.2		0	0	0	0.611678
PF08863.14	1	0	1	0.204922	0.795078	0.05	0.2		0	0	0	0.611678
PF08868.14	1	0	1	0.204922	0.795078	0.05	0.2		0	0	0	0.611678
PF08877.14	1	0	1	0.204922	0.795078	0.05	0.2		0	0	0	0.611678
PF08900.15	1	0	1	0.204922	0.795078	0.05	0.2		0	0	0	0.611678
PF08909.15	1	0	1	0.204922	0.795078	0.05	0.2		0	0	0	0.611678
PF08922.15	1	0	1	0.204922	0.795078	0.05	0.2		0	0	0	0.611678
PF08928.14	1	0	1	0.204922	0.795078	0.05	0.2		0	0	0	0.611678
PF08929.14	1	0	1	0.204922	0.795078	0.05	0.2		0	0	0	0.611678
PF08955.14	1	0	1	0.204922	0.795078	0.05	0.2		0	0	0	0.611678
PF08964.14	1	0	1	0.204922	0.795078	0.05	0.2		0	0	0	0.611678
PF08970.14	1	0	1	0.204922	0.795078	0.05	0.2		0	0	0	0.611678
PF08976.15	1	0	1	0.204922	0.795078	0.05	0.2		0	0	0	0.611678
PF08980.14	1	0	1	0.204922	0.795078	0.05	0.2		0	0	0	0.611678
PF08988.14	1	0	1	0.204922	0.795078	0.05	0.2		0	0	0	0.611678
PF09009.14	1	0	1	0.204922	0.795078	0.05	0.2		0	0	0	0.611678
PF09026.14	1	0	1	0.204922	0.795078	0.05	0.2		0	0	0	0.611678
PF09032.15	1	0	1	0.204922	0.795078	0.05	0.2		0	0	0	0.611678
PF09074.14	1	0	1	0.204922	0.795078	0.05	0.2		0	0	0	0.611678
PF09117.14	1	0	1	0.204922	0.795078	0.05	0.2		0	0	0	0.611678
PF09145.14	1	0	1	0.204922	0.795078	0.05	0.2		0	0	0	0.611678
PF09157.15	1	0	1	0.204922	0.795078	0.05	0.2		0	0	0	0.611678
PF09179.15	1	0	1	0.204922	0.795078	0.05	0.2		0	0	0	0.611678
PF09182.14	1	0	1	0.204922	0.795078	0.05	0.2		0	0	0	0.611678
PF09186.15	1	0	1	0.204922	0.795078	0.05	0.2		0	0	0	0.611678
PF09195.15	1	0	1	0.204922	0.795078	0.05	0.2		0	0	0	0.611678
PF09201.14	1	0	1	0.204922	0.795078	0.05	0.2		0	0	0	0.611678
PF09220.14	1	0	1	0.204922	0.795078	0.05	0.2		0	0	0	0.611678
PF09235.14	1	0	1	0.204922	0.795078	0.05	0.2		0	0	0	0.611678
PF09237.15	1	0	1	0.204922	0.795078	0.05	0.2		0	0	0	0.611678
PF09265.14	1	0	1	0.204922	0.795078	0.05	0.2		0	0	0	0.611678
PF09269.15	1	0	1	0.204922	0.795078	0.05	0.2		0	0	0	0.611678
PF09299.15	1	0	1	0.204922	0.795078	0.05	0.2		0	0	0	0.611678
PF09323.14	1	0	1	0.204922	0.795078	0.05	0.2		0	0	0	0.611678
PF09375.14	1	0	1	0.204922	0.795078	0.05	0.2		0	0	0	0.611678
PF09393.14	1	0	1	0.204922	0.795078	0.05	0.2		0	0	0	0.611678
PF09426.14	1	0	1	0.204922	0.795078	0.05	0.2		0	0	0	0.611678
PF09432.14	1	0	1	0.204922	0.795078	0.05	0.2		0	0	0	0.611678
PF09452.14	1	0	1	0.204922	0.795078	0.05	0.2		0	0	0	0.611678
PF09487.14	1	0	1	0.204922	0.795078	0.05	0.2		0	0	0	0.611678
PF09491.14	1	0	1	0.204922	0.795078	0.05	0.2		0	0	0	0.611678
PF09524.14	1	0	1	0.204922	0.795078	0.05	0.2		0	0	0	0.611678
PF09546.14	1	0	1	0.204922	0.795078	0.05	0.2		0	0	0	0.611678
PF09547.14	1	0	1	0.204922	0.795078	0.05	0.2		0	0	0	0.611678
PF09548.14	1	0	1	0.204922	0.795078	0.05	0.2		0	0	0	0.611678
PF09551.14	1	0	1	0.204922	0.795078	0.05	0.2		0	0	0	0.611678
PF09553.14	1	0	1	0.204922	0.795078	0.05	0.2		0	0	0	0.611678
PF09560.14	1	0	1	0.204922	0.795078	0.05	0.2		0	0	0	0.611678
PF09577.14	1	0	1	0.204922	0.795078	0.05	0.2		0	0	0	0.611678
PF09581.14	1	0	1	0.204922	0.795078	0.05	0.2		0	0	0	0.611678
PF09664.14	1	0	1	0.204922	0.795078	0.05	0.2		0	0	0	0.611678
PF09673.14	1	0	1	0.204922	0.795078	0.05	0.2		0	0	0	0.611678
PF09676.14	1	0	1	0.204922	0.795078	0.05	0.2		0	0	0	0.611678
PF09680.14	1	0	1	0.204922	0.795078	0.05	0.2		0	0	0	0.611678
PF09682.14	1	0	1	0.204922	0.795078	0.05	0.2		0	0	0	0.611678
PF09685.14	1	0	1	0.204922	0.795078	0.05	0.2		0	0	0	0.611678
PF09722.14	1	0	1	0.204922	0.795078	0.05	0.2		0	0	0	0.611678
PF09738.13	1	0	1	0.204922	0.795078	0.05	0.2		0	0	0	0.611678
PF09790.13	1	0	1	0.204922	0.795078	0.05	0.2		0	0	0	0.611678
PF09795.13	1	0	1	0.204922	0.795078	0.05	0.2		0	0	0	0.611678
PF09815.13	1	0	1	0.204922	0.795078	0.05	0.2		0	0	0	0.611678
PF09827.13	1	0	1	0.204922	0.795078	0.05	0.2		0	0	0	0.611678
PF09837.13	1	0	1	0.204922	0.795078	0.05	0.2		0	0	0	0.611678
PF09842.13	1	0	1	0.204922	0.795078	0.05	0.2		0	0	0	0.611678
PF09859.13	1	0	1	0.204922	0.795078	0.05	0.2		0	0	0	0.611678
PF09862.13	1	0	1	0.204922	0.795078	0.05	0.2		0	0	0	0.611678
PF09865.13	1	0	1	0.204922	0.795078	0.05	0.2		0	0	0	0.611678
PF09917.13	1	0	1	0.204922	0.795078	0.05	0.2		0	0	0	0.611678
PF09929.13	1	0	1	0.204922	0.795078	0.05	0.2		0	0	0	0.611678
PF09939.13	1	0	1	0.204922	0.795078	0.05	0.2		0	0	0	0.611678
PF09950.13	1	0	1	0.204922	0.795078	0.05	0.2		0	0	0	0.611678
PF09954.13	1	0	1	0.204922	0.795078	0.05	0.2		0	0	0	0.611678
PF09955.13	1	0	1	0.204922	0.795078	0.05	0.2		0	0	0	0.611678
PF09983.13	1	0	1	0.204922	0.795078	0.05	0.2		0	0	0	0.611678
PF09986.13	1	0	1	0.204922	0.795078	0.05	0.2		0	0	0	0.611678
PF09991.13	1	0	1	0.204922	0.795078	0.05	0.2		0	0	0	0.611678
PF09998.13	1	0	1	0.204922	0.795078	0.05	0.2		0	0	0	0.611678
PF10027.13	1	0	1	0.204922	0.795078	0.05	0.2		0	0	0	0.611678
PF10041.13	1	0	1	0.204922	0.795078	0.05	0.2		0	0	0	0.611678
PF10074.13	1	0	1	0.204922	0.795078	0.05	0.2		0	0	0	0.611678
PF10079.13	1	0	1	0.204922	0.795078	0.05	0.2		0	0	0	0.611678
PF10091.13	1	0	1	0.204922	0.795078	0.05	0.2		0	0	0	0.611678
PF10093.13	1	0	1	0.204922	0.795078	0.05	0.2		0	0	0	0.611678
PF10098.13	1	0	1	0.204922	0.795078	0.05	0.2		0	0	0	0.611678
PF10108.13	1	0	1	0.204922	0.795078	0.05	0.2		0	0	0	0.611678
PF10111.13	1	0	1	0.204922	0.795078	0.05	0.2		0	0	0	0.611678
PF10117.13	1	0	1	0.204922	0.795078	0.05	0.2		0	0	0	0.611678
PF10127.13	1	0	1	0.204922	0.795078	0.05	0.2		0	0	0	0.611678
PF10141.13	1	0	1	0.204922	0.795078	0.05	0.2		0	0	0	0.611678
PF10174.13	1	0	1	0.204922	0.795078	0.05	0.2		0	0	0	0.611678
PF10226.13	1	0	1	0.204922	0.795078	0.05	0.2		0	0	0	0.611678
PF10242.13	1	0	1	0.204922	0.795078	0.05	0.2		0	0	0	0.611678
PF10298.13	1	0	1	0.204922	0.795078	0.05	0.2		0	0	0	0.611678
PF10317.13	1	0	1	0.204922	0.795078	0.05	0.2		0	0	0	0.611678
PF10335.13	1	0	1	0.204922	0.795078	0.05	0.2		0	0	0	0.611678
PF10370.13	1	0	1	0.204922	0.795078	0.05	0.2		0	0	0	0.611678
PF10386.13	1	0	1	0.204922	0.795078	0.05	0.2		0	0	0	0.611678
PF10411.13	1	0	1	0.204922	0.795078	0.05	0.2		0	0	0	0.611678
PF10427.13	1	0	1	0.204922	0.795078	0.05	0.2		0	0	0	0.611678
PF10434.13	1	0	1	0.204922	0.795078	0.05	0.2		0	0	0	0.611678
PF10442.13	1	0	1	0.204922	0.795078	0.05	0.2		0	0	0	0.611678
PF10450.13	1	0	1	0.204922	0.795078	0.05	0.2		0	0	0	0.611678
PF10466.13	1	0	1	0.204922	0.795078	0.05	0.2		0	0	0	0.611678
PF10474.13	1	0	1	0.204922	0.795078	0.05	0.2		0	0	0	0.611678
PF10506.13	1	0	1	0.204922	0.795078	0.05	0.2		0	0	0	0.611678
PF10546.13	1	0	1	0.204922	0.795078	0.05	0.2		0	0	0	0.611678
PF10591.13	1	0	1	0.204922	0.795078	0.05	0.2		0	0	0	0.611678
PF10628.13	1	0	1	0.204922	0.795078	0.05	0.2		0	0	0	0.611678
PF10638.13	1	0	1	0.204922	0.795078	0.05	0.2		0	0	0	0.611678
PF10647.13	1	0	1	0.204922	0.795078	0.05	0.2		0	0	0	0.611678
PF10668.13	1	0	1	0.204922	0.795078	0.05	0.2		0	0	0	0.611678
PF10672.13	1	0	1	0.204922	0.795078	0.05	0.2		0	0	0	0.611678
PF10683.13	1	0	1	0.204922	0.795078	0.05	0.2		0	0	0	0.611678
PF10684.13	1	0	1	0.204922	0.795078	0.05	0.2		0	0	0	0.611678
PF10686.13	1	0	1	0.204922	0.795078	0.05	0.2		0	0	0	0.611678
PF10694.13	1	0	1	0.204922	0.795078	0.05	0.2		0	0	0	0.611678
PF10710.13	1	0	1	0.204922	0.795078	0.05	0.2		0	0	0	0.611678
PF10711.13	1	0	1	0.204922	0.795078	0.05	0.2		0	0	0	0.611678
PF10720.13	1	0	1	0.204922	0.795078	0.05	0.2		0	0	0	0.611678
PF10728.13	1	0	1	0.204922	0.795078	0.05	0.2		0	0	0	0.611678
PF10776.13	1	0	1	0.204922	0.795078	0.05	0.2		0	0	0	0.611678
PF10850.12	1	0	1	0.204922	0.795078	0.05	0.2		0	0	0	0.611678
PF10899.12	1	0	1	0.204922	0.795078	0.05	0.2		0	0	0	0.611678
PF10942.12	1	0	1	0.204922	0.795078	0.05	0.2		0	0	0	0.611678
PF10976.12	1	0	1	0.204922	0.795078	0.05	0.2		0	0	0	0.611678
PF10993.12	1	0	1	0.204922	0.795078	0.05	0.2		0	0	0	0.611678
PF10997.12	1	0	1	0.204922	0.795078	0.05	0.2		0	0	0	0.611678
PF11009.12	1	0	1	0.204922	0.795078	0.05	0.2		0	0	0	0.611678
PF11035.12	1	0	1	0.204922	0.795078	0.05	0.2		0	0	0	0.611678
PF11075.12	1	0	1	0.204922	0.795078	0.05	0.2		0	0	0	0.611678
PF11084.12	1	0	1	0.204922	0.795078	0.05	0.2		0	0	0	0.611678
PF11099.12	1	0	1	0.204922	0.795078	0.05	0.2		0	0	0	0.611678
PF11127.12	1	0	1	0.204922	0.795078	0.05	0.2		0	0	0	0.611678
PF11167.12	1	0	1	0.204922	0.795078	0.05	0.2		0	0	0	0.611678
PF11171.12	1	0	1	0.204922	0.795078	0.05	0.2		0	0	0	0.611678
PF11185.12	1	0	1	0.204922	0.795078	0.05	0.2		0	0	0	0.611678
PF11193.12	1	0	1	0.204922	0.795078	0.05	0.2		0	0	0	0.611678
PF11208.12	1	0	1	0.204922	0.795078	0.05	0.2		0	0	0	0.611678
PF11232.12	1	0	1	0.204922	0.795078	0.05	0.2		0	0	0	0.611678
PF11246.12	1	0	1	0.204922	0.795078	0.05	0.2		0	0	0	0.611678
PF11258.12	1	0	1	0.204922	0.795078	0.05	0.2		0	0	0	0.611678
PF11300.12	1	0	1	0.204922	0.795078	0.05	0.2		0	0	0	0.611678
PF11373.12	1	0	1	0.204922	0.795078	0.05	0.2		0	0	0	0.611678
PF11390.12	1	0	1	0.204922	0.795078	0.05	0.2		0	0	0	0.611678
PF11408.12	1	0	1	0.204922	0.795078	0.05	0.2		0	0	0	0.611678
PF11435.12	1	0	1	0.204922	0.795078	0.05	0.2		0	0	0	0.611678
PF11455.12	1	0	1	0.204922	0.795078	0.05	0.2		0	0	0	0.611678
PF11462.12	1	0	1	0.204922	0.795078	0.05	0.2		0	0	0	0.611678
PF11468.12	1	0	1	0.204922	0.795078	0.05	0.2		0	0	0	0.611678
PF11490.12	1	0	1	0.204922	0.795078	0.05	0.2		0	0	0	0.611678
PF11495.12	1	0	1	0.204922	0.795078	0.05	0.2		0	0	0	0.611678
PF11528.12	1	0	1	0.204922	0.795078	0.05	0.2		0	0	0	0.611678
PF11529.12	1	0	1	0.204922	0.795078	0.05	0.2		0	0	0	0.611678
PF11542.12	1	0	1	0.204922	0.795078	0.05	0.2		0	0	0	0.611678
PF11544.12	1	0	1	0.204922	0.795078	0.05	0.2		0	0	0	0.611678
PF11547.12	1	0	1	0.204922	0.795078	0.05	0.2		0	0	0	0.611678
PF11549.12	1	0	1	0.204922	0.795078	0.05	0.2		0	0	0	0.611678
PF11599.12	1	0	1	0.204922	0.795078	0.05	0.2		0	0	0	0.611678
PF11615.12	1	0	1	0.204922	0.795078	0.05	0.2		0	0	0	0.611678
PF11617.12	1	0	1	0.204922	0.795078	0.05	0.2		0	0	0	0.611678
PF11663.12	1	0	1	0.204922	0.795078	0.05	0.2		0	0	0	0.611678
PF11703.12	1	0	1	0.204922	0.795078	0.05	0.2		0	0	0	0.611678
PF11731.12	1	0	1	0.204922	0.795078	0.05	0.2		0	0	0	0.611678
PF11734.12	1	0	1	0.204922	0.795078	0.05	0.2		0	0	0	0.611678
PF11737.12	1	0	1	0.204922	0.795078	0.05	0.2		0	0	0	0.611678
PF11762.12	1	0	1	0.204922	0.795078	0.05	0.2		0	0	0	0.611678
PF11794.12	1	0	1	0.204922	0.795078	0.05	0.2		0	0	0	0.611678
PF11796.12	1	0	1	0.204922	0.795078	0.05	0.2		0	0	0	0.611678
PF11801.12	1	0	1	0.204922	0.795078	0.05	0.2		0	0	0	0.611678
PF11803.12	1	0	1	0.204922	0.795078	0.05	0.2		0	0	0	0.611678
PF11823.12	1	0	1	0.204922	0.795078	0.05	0.2		0	0	0	0.611678
PF11855.12	1	0	1	0.204922	0.795078	0.05	0.2		0	0	0	0.611678
PF11863.12	1	0	1	0.204922	0.795078	0.05	0.2		0	0	0	0.611678
PF11877.12	1	0	1	0.204922	0.795078	0.05	0.2		0	0	0	0.611678
PF11878.12	1	0	1	0.204922	0.795078	0.05	0.2		0	0	0	0.611678
PF11880.12	1	0	1	0.204922	0.795078	0.05	0.2		0	0	0	0.611678
PF11896.12	1	0	1	0.204922	0.795078	0.05	0.2		0	0	0	0.611678
PF11918.12	1	0	1	0.204922	0.795078	0.05	0.2		0	0	0	0.611678
PF11953.12	1	0	1	0.204922	0.795078	0.05	0.2		0	0	0	0.611678
PF11979.12	1	0	1	0.204922	0.795078	0.05	0.2		0	0	0	0.611678
PF11988.12	1	0	1	0.204922	0.795078	0.05	0.2		0	0	0	0.611678
PF12017.12	1	0	1	0.204922	0.795078	0.05	0.2		0	0	0	0.611678
PF12072.12	1	0	1	0.204922	0.795078	0.05	0.2		0	0	0	0.611678
PF12086.12	1	0	1	0.204922	0.795078	0.05	0.2		0	0	0	0.611678
PF12102.12	1	0	1	0.204922	0.795078	0.05	0.2		0	0	0	0.611678
PF12161.12	1	0	1	0.204922	0.795078	0.05	0.2		0	0	0	0.611678
PF12192.12	1	0	1	0.204922	0.795078	0.05	0.2		0	0	0	0.611678
PF12207.12	1	0	1	0.204922	0.795078	0.05	0.2		0	0	0	0.611678
PF12212.12	1	0	1	0.204922	0.795078	0.05	0.2		0	0	0	0.611678
PF12213.12	1	0	1	0.204922	0.795078	0.05	0.2		0	0	0	0.611678
PF12215.12	1	0	1	0.204922	0.795078	0.05	0.2		0	0	0	0.611678
PF12242.12	1	0	1	0.204922	0.795078	0.05	0.2		0	0	0	0.611678
PF12314.12	1	0	1	0.204922	0.795078	0.05	0.2		0	0	0	0.611678
PF12345.12	1	0	1	0.204922	0.795078	0.05	0.2		0	0	0	0.611678
PF12392.12	1	0	1	0.204922	0.795078	0.05	0.2		0	0	0	0.611678
PF12419.12	1	0	1	0.204922	0.795078	0.05	0.2		0	0	0	0.611678
PF12422.12	1	0	1	0.204922	0.795078	0.05	0.2		0	0	0	0.611678
PF12447.12	1	0	1	0.204922	0.795078	0.05	0.2		0	0	0	0.611678
PF12482.12	1	0	1	0.204922	0.795078	0.05	0.2		0	0	0	0.611678
PF12564.12	1	0	1	0.204922	0.795078	0.05	0.2		0	0	0	0.611678
PF12611.12	1	0	1	0.204922	0.795078	0.05	0.2		0	0	0	0.611678
PF12617.12	1	0	1	0.204922	0.795078	0.05	0.2		0	0	0	0.611678
PF12643.11	1	0	1	0.204922	0.795078	0.05	0.2		0	0	0	0.611678
PF12652.11	1	0	1	0.204922	0.795078	0.05	0.2		0	0	0	0.611678
PF12659.11	1	0	1	0.204922	0.795078	0.05	0.2		0	0	0	0.611678
PF12662.11	1	0	1	0.204922	0.795078	0.05	0.2		0	0	0	0.611678
PF12674.11	1	0	1	0.204922	0.795078	0.05	0.2		0	0	0	0.611678
PF12690.11	1	0	1	0.204922	0.795078	0.05	0.2		0	0	0	0.611678
PF12691.11	1	0	1	0.204922	0.795078	0.05	0.2		0	0	0	0.611678
PF12696.11	1	0	1	0.204922	0.795078	0.05	0.2		0	0	0	0.611678
PF12729.11	1	0	1	0.204922	0.795078	0.05	0.2		0	0	0	0.611678
PF12749.11	1	0	1	0.204922	0.795078	0.05	0.2		0	0	0	0.611678
PF12778.11	1	0	1	0.204922	0.795078	0.05	0.2		0	0	0	0.611678
PF12797.11	1	0	1	0.204922	0.795078	0.05	0.2		0	0	0	0.611678
PF12806.11	1	0	1	0.204922	0.795078	0.05	0.2		0	0	0	0.611678
PF12843.11	1	0	1	0.204922	0.795078	0.05	0.2		0	0	0	0.611678
PF12901.11	1	0	1	0.204922	0.795078	0.05	0.2		0	0	0	0.611678
PF12904.11	1	0	1	0.204922	0.795078	0.05	0.2		0	0	0	0.611678
PF12912.11	1	0	1	0.204922	0.795078	0.05	0.2		0	0	0	0.611678
PF12913.11	1	0	1	0.204922	0.795078	0.05	0.2		0	0	0	0.611678
PF12914.11	1	0	1	0.204922	0.795078	0.05	0.2		0	0	0	0.611678
PF12920.11	1	0	1	0.204922	0.795078	0.05	0.2		0	0	0	0.611678
PF12945.11	1	0	1	0.204922	0.795078	0.05	0.2		0	0	0	0.611678
PF13005.11	1	0	1	0.204922	0.795078	0.05	0.2		0	0	0	0.611678
PF13025.10	1	0	1	0.204922	0.795078	0.05	0.2		0	0	0	0.611678
PF13028.10	1	0	1	0.204922	0.795078	0.05	0.2		0	0	0	0.611678
PF13030.10	1	0	1	0.204922	0.795078	0.05	0.2		0	0	0	0.611678
PF13031.10	1	0	1	0.204922	0.795078	0.05	0.2		0	0	0	0.611678
PF13089.10	1	0	1	0.204922	0.795078	0.05	0.2		0	0	0	0.611678
PF13090.10	1	0	1	0.204922	0.795078	0.05	0.2		0	0	0	0.611678
PF13116.10	1	0	1	0.204922	0.795078	0.05	0.2		0	0	0	0.611678
PF13145.10	1	0	1	0.204922	0.795078	0.05	0.2		0	0	0	0.611678
PF13156.10	1	0	1	0.204922	0.795078	0.05	0.2		0	0	0	0.611678
PF13166.10	1	0	1	0.204922	0.795078	0.05	0.2		0	0	0	0.611678
PF13171.10	1	0	1	0.204922	0.795078	0.05	0.2		0	0	0	0.611678
PF13208.10	1		1	0.204922	0.795078	0.05	0.2		0	0	0	0.818233
PF13228.10	1		1	0.204922	0.795078	0.05	0.2		0	0	0	0.818233
PF13237.10	1		1	0.204922	0.795078	0.05	0.2		0	0	0	0.818233
PF13247.10	1		1	0.204922	0.795078	0.05	0.2		0	0	0	0.818233
PF13248.10	1		1	0.204922	0.795078	0.05	0.2		0	0	0	0.818233
PF13262.10	1		1	0.204922	0.795078	0.05	0.2		0	0	0	0.818233
PF13282.10	1		1	0.204922	0.795078	0.05	0.2		0	0	0	0.818233
PF13309.10	1		1	0.204922	0.795078	0.05	0.2		0	0	0	0.818233
PF13315.10	1		1	0.204922	0.795078	0.05	0.2		0	0	0	0.818233
PF13320.10	1		1	0.204922	0.795078	0.05	0.2		0	0	0	0.818233
PF13331.10	1		1	0.204922	0.795078	0.05	0.2		0	0	0	0.818233
PF13335.10	1		1	0.204922	0.795078	0.05	0.2		0	0	0	0.818233
PF13340.10	1		1	0.204922	0.795078	0.05	0.2		0	0	0	0.818233
PF13382.10	1		1	0.204922	0.795078	0.05	0.2		0	0	0	0.818233
PF13388.10	1		1	0.204922	0.795078	0.05	0.2		0	0	0	0.818233
PF13404.10	1		1	0.204922	0.795078	0.05	0.2		0	0	0	0.818233
PF13408.10	1		1	0.204922	0.795078	0.05	0.2		0	0	0	0.818233
PF13427.10	1		1	0.204922	0.795078	0.05	0.2		0	0	0	0.818233
PF13448.10	1		1	0.204922	0.795078	0.05	0.2		0	0	0	0.818233
PF13451.10	1		1	0.204922	0.795078	0.05	0.2		0	0	0	0.818233
PF13471.10	1		1	0.204922	0.795078	0.05	0.2		0	0	0	0.818233
PF13484.10	1		1	0.204922	0.795078	0.05	0.2		0	0	0	0.818233
PF13488.10	1		1	0.204922	0.795078	0.05	0.2		0	0	0	0.818233
PF13502.10	1		1	0.204922	0.795078	0.05	0.2		0	0	0	0.818233
PF13512.10	1		1	0.204922	0.795078	0.05	0.2		0	0	0	0.818233
PF13528.10	1		1	0.204922	0.795078	0.05	0.2		0	0	0	0.818233
PF13541.10	1		1	0.204922	0.795078	0.05	0.2		0	0	0	0.818233
PF13548.10	1		1	0.204922	0.795078	0.05	0.2		0	0	0	0.818233
PF13566.10	1		1	0.204922	0.795078	0.05	0.2		0	0	0	0.818233
PF13582.10	1		1	0.204922	0.795078	0.05	0.2		0	0	0	0.818233
PF13586.10	1		1	0.204922	0.795078	0.05	0.2		0	0	0	0.818233
PF13590.10	1		1	0.204922	0.795078	0.05	0.2		0	0	0	0.818233
PF13596.10	1		1	0.204922	0.795078	0.05	0.2		0	0	0	0.818233
PF13610.10	1		1	0.204922	0.795078	0.05	0.2		0	0	0	0.818233
PF13612.10	1		1	0.204922	0.795078	0.05	0.2		0	0	0	0.818233
PF13620.10	1		1	0.204922	0.795078	0.05	0.2		0	0	0	0.818233
PF13629.10	1		1	0.204922	0.795078	0.05	0.2		0	0	0	0.818233
PF13630.10	1		1	0.204922	0.795078	0.05	0.2		0	0	0	0.818233
PF13636.10	1		1	0.204922	0.795078	0.05	0.2		0	0	0	0.818233
PF13677.10	1		1	0.204922	0.795078	0.05	0.2		0	0	0	0.818233
PF13684.10	1		1	0.204922	0.795078	0.05	0.2		0	0	0	0.818233
PF13685.10	1		1	0.204922	0.795078	0.05	0.2		0	0	0	0.818233
PF13711.10	1		1	0.204922	0.795078	0.05	0.2		0	0	0	0.818233
PF13733.10	1		1	0.204922	0.795078	0.05	0.2		0	0	0	0.818233
PF13735.10	1		1	0.204922	0.795078	0.05	0.2		0	0	0	0.818233
PF13747.10	1		1	0.204922	0.795078	0.05	0.2		0	0	0	0.818233
PF13761.10	1		1	0.204922	0.795078	0.05	0.2		0	0	0	0.818233
PF13769.10	1		1	0.204922	0.795078	0.05	0.2		0	0	0	0.818233
PF13781.10	1		1	0.204922	0.795078	0.05	0.2		0	0	0	0.818233
PF13785.10	1		1	0.204922	0.795078	0.05	0.2		0	0	0	0.818233
PF13817.10	1		1	0.204922	0.795078	0.05	0.2		0	0	0	0.818233
PF13860.10	1		1	0.204922	0.795078	0.05	0.2		0	0	0	0.818233
PF13861.10	1		1	0.204922	0.795078	0.05	0.2		0	0	0	0.818233
PF13884.10	1		1	0.204922	0.795078	0.05	0.2		0	0	0	0.818233
PF13901.10	1		1	0.204922	0.795078	0.05	0.2		0	0	0	0.818233
PF13904.10	1		1	0.204922	0.795078	0.05	0.2		0	0	0	0.818233
PF13929.10	1		1	0.204922	0.795078	0.05	0.2		0	0	0	0.818233
PF13948.10	1		1	0.204922	0.795078	0.05	0.2		0	0	0	0.818233
PF13952.10	1		1	0.204922	0.795078	0.05	0.2		0	0	0	0.818233
PF13970.10	1		1	0.204922	0.795078	0.05	0.2		0	0	0	0.818233
PF13986.10	1		1	0.204922	0.795078	0.05	0.2		0	0	0	0.818233
PF13988.10	1		1	0.204922	0.795078	0.05	0.2		0	0	0	0.818233
PF14034.10	1		1	0.204922	0.795078	0.05	0.2		0	0	0	0.818233
PF14042.10	1		1	0.204922	0.795078	0.05	0.2		0	0	0	0.818233
PF14078.10	1		1	0.204922	0.795078	0.05	0.2		0	0	0	0.818233
PF14079.10	1		1	0.204922	0.795078	0.05	0.2		0	0	0	0.818233
PF14080.10	1		1	0.204922	0.795078	0.05	0.2		0	0	0	0.818233
PF14096.10	1		1	0.204922	0.795078	0.05	0.2		0	0	0	0.818233
PF14113.10	1		1	0.204922	0.795078	0.05	0.2		0	0	0	0.818233
PF14132.10	1		1	0.204922	0.795078	0.05	0.2		0	0	0	0.818233
PF14151.10	1		1	0.204922	0.795078	0.05	0.2		0	0	0	0.818233
PF14158.10	1		1	0.204922	0.795078	0.05	0.2		0	0	0	0.818233
PF14165.10	1		1	0.204922	0.795078	0.05	0.2		0	0	0	0.818233
PF14169.10	1		1	0.204922	0.795078	0.05	0.2		0	0	0	0.818233
PF14190.10	1		1	0.204922	0.795078	0.05	0.2		0	0	0	0.818233
PF14194.10	1		1	0.204922	0.795078	0.05	0.2		0	0	0	0.818233
PF14206.10	1		1	0.204922	0.795078	0.05	0.2		0	0	0	0.818233
PF14209.10	1		1	0.204922	0.795078	0.05	0.2		0	0	0	0.818233
PF14246.10	1		1	0.204922	0.795078	0.05	0.2		0	0	0	0.818233
PF14252.10	1		1	0.204922	0.795078	0.05	0.2		0	0	0	0.818233
PF14264.10	1		1	0.204922	0.795078	0.05	0.2		0	0	0	0.818233
PF14285.10	1		1	0.204922	0.795078	0.05	0.2		0	0	0	0.818233
PF14317.10	1		1	0.204922	0.795078	0.05	0.2		0	0	0	0.818233
PF14318.10	1		1	0.204922	0.795078	0.05	0.2		0	0	0	0.818233
PF14323.10	1		1	0.204922	0.795078	0.05	0.2		0	0	0	0.818233
PF14334.10	1		1	0.204922	0.795078	0.05	0.2		0	0	0	0.818233
PF14336.10	1		1	0.204922	0.795078	0.05	0.2		0	0	0	0.818233
PF14430.10	1		1	0.204922	0.795078	0.05	0.2		0	0	0	0.818233
PF14446.10	1		1	0.204922	0.795078	0.05	0.2		0	0	0	0.818233
PF14447.10	1		1	0.204922	0.795078	0.05	0.2		0	0	0	0.818233
PF14478.10	1		1	0.204922	0.795078	0.05	0.2		0	0	0	0.818233
PF14480.10	1		1	0.204922	0.795078	0.05	0.2		0	0	0	0.818233
PF14493.10	1		1	0.204922	0.795078	0.05	0.2		0	0	0	0.818233
PF14527.10	1		1	0.204922	0.795078	0.05	0.2		0	0	0	0.818233
PF14528.10	1		1	0.204922	0.795078	0.05	0.2		0	0	0	0.818233
PF14540.10	1		1	0.204922	0.795078	0.05	0.2		0	0	0	0.818233
PF14541.10	1		1	0.204922	0.795078	0.05	0.2		0	0	0	0.818233
PF14552.10	1		1	0.204922	0.795078	0.05	0.2		0	0	0	0.818233
PF14598.10	1		1	0.204922	0.795078	0.05	0.2		0	0	0	0.818233
PF14606.10	1		1	0.204922	0.795078	0.05	0.2		0	0	0	0.818233
PF14607.10	1		1	0.204922	0.795078	0.05	0.2		0	0	0	0.818233
PF14620.10	1		1	0.204922	0.795078	0.05	0.2		0	0	0	0.818233
PF14625.10	1		1	0.204922	0.795078	0.05	0.2		0	0	0	0.818233
PF14643.10	1		1	0.204922	0.795078	0.05	0.2		0	0	0	0.818233
PF14710.10	1		1	0.204922	0.795078	0.05	0.2		0	0	0	0.818233
PF14711.10	1		1	0.204922	0.795078	0.05	0.2		0	0	0	0.818233
PF14715.10	1		1	0.204922	0.795078	0.05	0.2		0	0	0	0.818233
PF14801.10	1		1	0.204922	0.795078	0.05	0.2		0	0	0	0.818233
PF14804.10	1		1	0.204922	0.795078	0.05	0.2		0	0	0	0.818233
PF14827.10	1		1	0.204922	0.795078	0.05	0.2		0	0	0	0.818233
PF14835.10	1		1	0.204922	0.795078	0.05	0.2		0	0	0	0.818233
PF14836.10	1		1	0.204922	0.795078	0.05	0.2		0	0	0	0.818233
PF14841.10	1		1	0.204922	0.795078	0.05	0.2		0	0	0	0.818233
PF14842.10	1		1	0.204922	0.795078	0.05	0.2		0	0	0	0.818233
PF14843.10	1		1	0.204922	0.795078	0.05	0.2		0	0	0	0.818233
PF14849.10	1		1	0.204922	0.795078	0.05	0.2		0	0	0	0.818233
PF14876.10	1		1	0.204922	0.795078	0.05	0.2		0	0	0	0.818233
PF14893.10	1		1	0.204922	0.795078	0.05	0.2		0	0	0	0.818233
PF14908.10	1		1	0.204922	0.795078	0.05	0.2		0	0	0	0.818233
PF14939.10	1		1	0.204922	0.795078	0.05	0.2		0	0	0	0.818233
PF15017.10	1		1	0.204922	0.795078	0.05	0.2		0	0	0	0.818233
PF15236.10	1		1	0.204922	0.795078	0.05	0.2		0	0	0	0.818233
PF15271.10	1		1	0.204922	0.795078	0.05	0.2		0	0	0	0.818233
PF15297.10	1		1	0.204922	0.795078	0.05	0.2		0	0	0	0.818233
PF15535.10	1		1	0.204922	0.795078	0.05	0.2		0	0	0	0.818233
PF15714.9	1		1	0.204922	0.795078	0.05	0.2		0	0	0	0.818233
PF15803.9	1		1	0.204922	0.795078	0.05	0.2		0	0	0	0.818233
PF15805.9	1		1	0.204922	0.795078	0.05	0.2		0	0	0	0.818233
PF15913.9	1		1	0.204922	0.795078	0.05	0.2		0	0	0	0.818233
PF15937.9	1		1	0.204922	0.795078	0.05	0.2		0	0	0	0.818233
PF15965.9	1		1	0.204922	0.795078	0.05	0.2		0	0	0	0.818233
PF15975.9	1		1	0.204922	0.795078	0.05	0.2		0	0	0	0.818233
PF15977.9	1		1	0.204922	0.795078	0.05	0.2		0	0	0	0.818233
PF16068.9	1		1	0.204922	0.795078	0.05	0.2		0	0	0	0.818233
PF16074.9	1		1	0.204922	0.795078	0.05	0.2		0	0	0	0.818233
PF16100.9	1		1	0.204922	0.795078	0.05	0.2		0	0	0	0.818233
PF16101.9	1		1	0.204922	0.795078	0.05	0.2		0	0	0	0.818233
PF16142.9	1		1	0.204922	0.795078	0.05	0.2		0	0	0	0.818233
PF16147.9	1		1	0.204922	0.795078	0.05	0.2		0	0	0	0.818233
PF16159.9	1		1	0.204922	0.795078	0.05	0.2		0	0	0	0.818233
PF16214.9	1		1	0.204922	0.795078	0.05	0.2		0	0	0	0.818233
PF16216.9	1		1	0.204922	0.795078	0.05	0.2		0	0	0	0.818233
PF16269.9	1		1	0.204922	0.795078	0.05	0.2		0	0	0	0.818233
PF16313.9	1		1	0.204922	0.795078	0.05	0.2		0	0	0	0.818233
PF16316.9	1		1	0.204922	0.795078	0.05	0.2		0	0	0	0.818233
PF16321.9	1		1	0.204922	0.795078	0.05	0.2		0	0	0	0.818233
PF16401.9	1		1	0.204922	0.795078	0.05	0.2		0	0	0	0.818233
PF16447.9	1		1	0.204922	0.795078	0.05	0.2		0	0	0	0.818233
PF16472.9	1		1	0.204922	0.795078	0.05	0.2		0	0	0	0.818233
PF16473.9	1		1	0.204922	0.795078	0.05	0.2		0	0	0	0.818233
PF16477.9	1		1	0.204922	0.795078	0.05	0.2		0	0	0	0.818233
PF16517.9	1		1	0.204922	0.795078	0.05	0.2		0	0	0	0.818233
PF16542.9	1		1	0.204922	0.795078	0.05	0.2		0	0	0	0.818233
PF16571.9	1		1	0.204922	0.795078	0.05	0.2		0	0	0	0.818233
PF16654.9	1		1	0.204922	0.795078	0.05	0.2		0	0	0	0.818233
PF16658.9	1		1	0.204922	0.795078	0.05	0.2		0	0	0	0.818233
PF16690.9	1		1	0.204922	0.795078	0.05	0.2		0	0	0	0.818233
PF16716.9	1		1	0.204922	0.795078	0.05	0.2		0	0	0	0.818233
PF16736.9	1		1	0.204922	0.795078	0.05	0.2		0	0	0	0.818233
PF16745.9	1		1	0.204922	0.795078	0.05	0.2		0	0	0	0.818233
PF16759.9	1		1	0.204922	0.795078	0.05	0.2		0	0	0	0.818233
PF16788.9	1		1	0.204922	0.795078	0.05	0.2		0	0	0	0.818233
PF16800.9	1		1	0.204922	0.795078	0.05	0.2		0	0	0	0.818233
PF16834.9	1		1	0.204922	0.795078	0.05	0.2		0	0	0	0.818233
PF16843.9	1		1	0.204922	0.795078	0.05	0.2		0	0	0	0.818233
PF16846.9	1		1	0.204922	0.795078	0.05	0.2		0	0	0	0.818233
PF16853.9	1		1	0.204922	0.795078	0.05	0.2		0	0	0	0.818233
PF16927.9	1		1	0.204922	0.795078	0.05	0.2		0	0	0	0.818233
PF16937.9	1		1	0.204922	0.795078	0.05	0.2		0	0	0	0.818233
PF16966.9	1		1	0.204922	0.795078	0.05	0.2		0	0	0	0.818233
PF16991.9	1		1	0.204922	0.795078	0.05	0.2		0	0	0	0.818233
PF16992.9	1		1	0.204922	0.795078	0.05	0.2		0	0	0	0.818233
PF16997.9	1		1	0.204922	0.795078	0.05	0.2		0	0	0	0.818233
PF17043.9	1		1	0.204922	0.795078	0.05	0.2		0	0	0	0.818233
PF17049.9	1		1	0.204922	0.795078	0.05	0.2		0	0	0	0.818233
PF17060.9	1		1	0.204922	0.795078	0.05	0.2		0	0	0	0.818233
PF17068.9	1		1	0.204922	0.795078	0.05	0.2		0	0	0	0.818233
PF17077.9	1		1	0.204922	0.795078	0.05	0.2		0	0	0	0.818233
PF17081.9	1		1	0.204922	0.795078	0.05	0.2		0	0	0	0.818233
PF17082.9	1		1	0.204922	0.795078	0.05	0.2		0	0	0	0.818233
PF17083.9	1		1	0.204922	0.795078	0.05	0.2		0	0	0	0.818233
PF17084.9	1		1	0.204922	0.795078	0.05	0.2		0	0	0	0.818233
PF17096.9	1		1	0.204922	0.795078	0.05	0.2		0	0	0	0.818233
PF17097.9	1		1	0.204922	0.795078	0.05	0.2		0	0	0	0.818233
PF17106.9	1		1	0.204922	0.795078	0.05	0.2		0	0	0	0.818233
PF17126.9	1		1	0.204922	0.795078	0.05	0.2		0	0	0	0.818233
PF17203.8	1		1	0.204922	0.795078	0.05	0.2		0	0	0	0.818233
PF17212.7	1		1	0.204922	0.795078	0.05	0.2		0	0	0	0.818233
PF17220.7	1		1	0.204922	0.795078	0.05	0.2		0	0	0	0.818233
PF17298.6	1		1	0.204922	0.795078	0.05	0.2		0	0	0	0.818233
PF17300.6	1		1	0.204922	0.795078	0.05	0.2		0	0	0	0.818233
PF17315.6	1		1	0.204922	0.795078	0.05	0.2		0	0	0	0.818233
PF17321.6	1		1	0.204922	0.795078	0.05	0.2		0	0	0	0.818233
PF17322.6	1		1	0.204922	0.795078	0.05	0.2		0	0	0	0.818233
PF17324.6	1		1	0.204922	0.795078	0.05	0.2		0	0	0	0.818233
PF17325.6	1		1	0.204922	0.795078	0.05	0.2		0	0	0	0.818233
PF17330.6	1		1	0.204922	0.795078	0.05	0.2		0	0	0	0.818233
PF17331.6	1		1	0.204922	0.795078	0.05	0.2		0	0	0	0.818233
PF17335.6	1		1	0.204922	0.795078	0.05	0.2		0	0	0	0.818233
PF17366.6	1		1	0.204922	0.795078	0.05	0.2		0	0	0	0.818233
PF17378.6	1		1	0.204922	0.795078	0.05	0.2		0	0	0	0.818233
PF17410.6	1		1	0.204922	0.795078	0.05	0.2		0	0	0	0.818233
PF17433.6	1		1	0.204922	0.795078	0.05	0.2		0	0	0	0.818233
PF17434.6	1		1	0.204922	0.795078	0.05	0.2		0	0	0	0.818233
PF17445.6	1		1	0.204922	0.795078	0.05	0.2		0	0	0	0.818233
PF17479.6	1		1	0.204922	0.795078	0.05	0.2		0	0	0	0.818233
PF17481.6	1		1	0.204922	0.795078	0.05	0.2		0	0	0	0.818233
PF17645.5	1		1	0.204922	0.795078	0.05	0.2		0	0	0	0.818233
PF17655.5	1		1	0.204922	0.795078	0.05	0.2		0	0	0	0.818233
PF17659.5	1		1	0.204922	0.795078	0.05	0.2		0	0	0	0.818233
PF17727.5	1		1	0.204922	0.795078	0.05	0.2		0	0	0	0.818233
PF17754.5	1		1	0.204922	0.795078	0.05	0.2		0	0	0	0.818233
PF17770.5	1		1	0.204922	0.795078	0.05	0.2		0	0	0	0.818233
PF17774.5	1		1	0.204922	0.795078	0.05	0.2		0	0	0	0.818233
PF17782.5	1		1	0.204922	0.795078	0.05	0.2		0	0	0	0.818233
PF17787.5	1		1	0.204922	0.795078	0.05	0.2		0	0	0	0.818233
PF17803.5	1		1	0.204922	0.795078	0.05	0.2		0	0	0	0.818233
PF17810.5	1		1	0.204922	0.795078	0.05	0.2		0	0	0	0.818233
PF17819.5	1		1	0.204922	0.795078	0.05	0.2		0	0	0	0.818233
PF17837.5	1		1	0.204922	0.795078	0.05	0.2		0	0	0	0.818233
PF17880.5	1		1	0.204922	0.795078	0.05	0.2		0	0	0	0.818233
PF17881.5	1		1	0.204922	0.795078	0.05	0.2		0	0	0	0.818233
PF17885.5	1		1	0.204922	0.795078	0.05	0.2		0	0	0	0.818233
PF17886.5	1		1	0.204922	0.795078	0.05	0.2		0	0	0	0.818233
PF17897.5	1		1	0.204922	0.795078	0.05	0.2		0	0	0	0.818233
PF17926.5	1		1	0.204922	0.795078	0.05	0.2		0	0	0	0.818233
PF17937.5	1		1	0.204922	0.795078	0.05	0.2		0	0	0	0.818233
PF17939.5	1		1	0.204922	0.795078	0.05	0.2		0	0	0	0.818233
PF17941.5	1		1	0.204922	0.795078	0.05	0.2		0	0	0	0.818233
PF17944.5	1		1	0.204922	0.795078	0.05	0.2		0	0	0	0.818233
PF17962.5	1		1	0.204922	0.795078	0.05	0.2		0	0	0	0.818233
PF17972.5	1		1	0.204922	0.795078	0.05	0.2		0	0	0	0.818233
PF17973.5	1		1	0.204922	0.795078	0.05	0.2		0	0	0	0.818233
PF18022.5	1		1	0.204922	0.795078	0.05	0.2		0	0	0	0.818233
PF18024.5	1		1	0.204922	0.795078	0.05	0.2		0	0	0	0.818233
PF18060.5	1		1	0.204922	0.795078	0.05	0.2		0	0	0	0.818233
PF18075.5	1		1	0.204922	0.795078	0.05	0.2		0	0	0	0.818233
PF18089.5	1		1	0.204922	0.795078	0.05	0.2		0	0	0	0.818233
PF18099.5	1		1	0.204922	0.795078	0.05	0.2		0	0	0	0.818233
PF18108.5	1		1	0.204922	0.795078	0.05	0.2		0	0	0	0.818233
PF18146.5	1		1	0.204922	0.795078	0.05	0.2		0	0	0	0.818233
PF18152.5	1		1	0.204922	0.795078	0.05	0.2		0	0	0	0.818233
PF18153.5	1		1	0.204922	0.795078	0.05	0.2		0	0	0	0.818233
PF18188.5	1		1	0.204922	0.795078	0.05	0.2		0	0	0	0.818233
PF18215.5	1		1	0.204922	0.795078	0.05	0.2		0	0	0	0.818233
PF18217.5	1		1	0.204922	0.795078	0.05	0.2		0	0	0	0.818233
PF18233.5	1		1	0.204922	0.795078	0.05	0.2		0	0	0	0.818233
PF18260.5	1		1	0.204922	0.795078	0.05	0.2		0	0	0	0.818233
PF18279.5	1		1	0.204922	0.795078	0.05	0.2		0	0	0	0.818233
PF18324.5	1		1	0.204922	0.795078	0.05	0.2		0	0	0	0.818233
PF18348.5	1		1	0.204922	0.795078	0.05	0.2		0	0	0	0.818233
PF18375.5	1		1	0.204922	0.795078	0.05	0.2		0	0	0	0.818233
PF18406.5	1		1	0.204922	0.795078	0.05	0.2		0	0	0	0.818233
PF18442.5	1		1	0.204922	0.795078	0.05	0.2		0	0	0	0.818233
PF18457.5	1		1	0.204922	0.795078	0.05	0.2		0	0	0	0.818233
PF18491.5	1		1	0.204922	0.795078	0.05	0.2		0	0	0	0.818233
PF18499.5	1		1	0.204922	0.795078	0.05	0.2		0	0	0	0.818233
PF18502.5	1		1	0.204922	0.795078	0.05	0.2		0	0	0	0.818233
PF18504.5	1		1	0.204922	0.795078	0.05	0.2		0	0	0	0.818233
PF18507.5	1		1	0.204922	0.795078	0.05	0.2		0	0	0	0.818233
PF18514.5	1		1	0.204922	0.795078	0.05	0.2		0	0	0	0.818233
PF18519.5	1		1	0.204922	0.795078	0.05	0.2		0	0	0	0.818233
PF18520.5	1		1	0.204922	0.795078	0.05	0.2		0	0	0	0.818233
PF18523.5	1		1	0.204922	0.795078	0.05	0.2		0	0	0	0.818233
PF18530.5	1		1	0.204922	0.795078	0.05	0.2		0	0	0	0.818233
PF18541.5	1		1	0.204922	0.795078	0.05	0.2		0	0	0	0.818233
PF18552.5	1		1	0.204922	0.795078	0.05	0.2		0	0	0	0.818233
PF18599.5	1		1	0.204922	0.795078	0.05	0.2		0	0	0	0.818233
PF18629.5	1		1	0.204922	0.795078	0.05	0.2		0	0	0	0.818233
PF18637.5	1		1	0.204922	0.795078	0.05	0.2		0	0	0	0.818233
PF18642.5	1		1	0.204922	0.795078	0.05	0.2		0	0	0	0.818233
PF18691.5	1		1	0.204922	0.795078	0.05	0.2		0	0	0	0.818233
PF18719.5	1		1	0.204922	0.795078	0.05	0.2		0	0	0	0.818233
PF18730.5	1		1	0.204922	0.795078	0.05	0.2		0	0	0	0.818233
PF18741.5	1		1	0.204922	0.795078	0.05	0.2		0	0	0	0.818233
PF18783.5	1		1	0.204922	0.795078	0.05	0.2		0	0	0	0.818233
PF18812.5	1		1	0.204922	0.795078	0.05	0.2		0	0	0	0.818233
PF18818.5	1		1	0.204922	0.795078	0.05	0.2		0	0	0	0.818233
PF18841.5	1		1	0.204922	0.795078	0.05	0.2		0	0	0	0.818233
PF18857.5	1		1	0.204922	0.795078	0.05	0.2		0	0	0	0.818233
PF18917.4	1		1	0.204922	0.795078	0.05	0.2		0	0	0	0.818233
PF18932.4	1		1	0.204922	0.795078	0.05	0.2		0	0	0	0.818233
PF18937.4	1		1	0.204922	0.795078	0.05	0.2		0	0	0	0.818233
PF18950.4	1		1	0.204922	0.795078	0.05	0.2		0	0	0	0.818233
PF18955.4	1		1	0.204922	0.795078	0.05	0.2		0	0	0	0.818233
PF18964.4	1		1	0.204922	0.795078	0.05	0.2		0	0	0	0.818233
PF18975.4	1		1	0.204922	0.795078	0.05	0.2		0	0	0	0.818233
PF19032.4	1		1	0.204922	0.795078	0.05	0.2		0	0	0	0.818233
PF19062.4	1		1	0.204922	0.795078	0.05	0.2		0	0	0	0.818233
PF19064.4	1		1	0.204922	0.795078	0.05	0.2		0	0	0	0.818233
PF19097.4	1		1	0.204922	0.795078	0.05	0.2		0	0	0	0.818233
PF19101.4	1		1	0.204922	0.795078	0.05	0.2		0	0	0	0.818233
PF19143.4	1		1	0.204922	0.795078	0.05	0.2		0	0	0	0.818233
PF19225.4	1		1	0.204922	0.795078	0.05	0.2		0	0	0	0.818233
PF19312.3	1		1	0.204922	0.795078	0.05	0.2		0	0	0	0.818233
PF19362.3	1		1	0.204922	0.795078	0.05	0.2		0	0	0	0.818233
PF19368.3	1		1	0.204922	0.795078	0.05	0.2		0	0	0	0.818233
PF19371.3	1		1	0.204922	0.795078	0.05	0.2		0	0	0	0.818233
PF19434.3	1		1	0.204922	0.795078	0.05	0.2		0	0	0	0.818233
PF19435.3	1		1	0.204922	0.795078	0.05	0.2		0	0	0	0.818233
PF19510.3	1		1	0.204922	0.795078	0.05	0.2		0	0	0	0.818233
PF19539.3	1		1	0.204922	0.795078	0.05	0.2		0	0	0	0.818233
PF19543.3	1		1	0.204922	0.795078	0.05	0.2		0	0	0	0.818233
PF19581.3	1		1	0.204922	0.795078	0.05	0.2		0	0	0	0.818233
PF19585.3	1		1	0.204922	0.795078	0.05	0.2		0	0	0	0.818233
PF19614.3	1		1	0.204922	0.795078	0.05	0.2		0	0	0	0.818233
PF19619.3	1		1	0.204922	0.795078	0.05	0.2		0	0	0	0.818233
PF19733.3	1		1	0.204922	0.795078	0.05	0.2		0	0	0	0.818233
PF19872.3	1		1	0.204922	0.795078	0.05	0.2		0	0	0	0.818233
PF19886.3	1		1	0.204922	0.795078	0.05	0.2		0	0	0	0.818233
PF19909.3	1		1	0.204922	0.795078	0.05	0.2		0	0	0	0.818233
PF19964.3	1		1	0.204922	0.795078	0.05	0.2		0	0	0	0.818233
PF19989.3	1		1	0.204922	0.795078	0.05	0.2		0	0	0	0.818233
PF20005.3	1		1	0.204922	0.795078	0.05	0.2		0	0	0	0.818233
PF20008.3	1		1	0.204922	0.795078	0.05	0.2		0	0	0	0.818233
PF20013.3	1		1	0.204922	0.795078	0.05	0.2		0	0	0	0.818233
PF20014.3	1		1	0.204922	0.795078	0.05	0.2		0	0	0	0.818233
PF20072.3	1		1	0.204922	0.795078	0.05	0.2		0	0	0	0.818233
PF20085.3	1		1	0.204922	0.795078	0.05	0.2		0	0	0	0.818233
PF20087.3	1		1	0.204922	0.795078	0.05	0.2		0	0	0	0.818233
PF20089.3	1		1	0.204922	0.795078	0.05	0.2		0	0	0	0.818233
PF20091.3	1		1	0.204922	0.795078	0.05	0.2		0	0	0	0.818233
PF20109.3	1		1	0.204922	0.795078	0.05	0.2		0	0	0	0.818233
PF20131.3	1		1	0.204922	0.795078	0.05	0.2		0	0	0	0.818233
PF20140.3	1		1	0.204922	0.795078	0.05	0.2		0	0	0	0.818233
PF20169.2	1		1	0.204922	0.795078	0.05	0.2		0	0	0	0.818233
PF20241.2	1		1	0.204922	0.795078	0.05	0.2		0	0	0	0.818233
PF20254.2	1		1	0.204922	0.795078	0.05	0.2		0	0	0	0.818233
PF20260.2	1		1	0.204922	0.795078	0.05	0.2		0	0	0	0.818233
PF20283.2	1		1	0.204922	0.795078	0.05	0.2		0	0	0	0.818233
PF20297.2	1		1	0.204922	0.795078	0.05	0.2		0	0	0	0.818233
PF20438.2	1		1	0.204922	0.795078	0.05	0.2		0	0	0	0.818233
PF20439.2	1		1	0.204922	0.795078	0.05	0.2		0	0	0	0.818233
PF20458.2	1		1	0.204922	0.795078	0.05	0.2		0	0	0	0.818233
PF20466.2	1		1	0.204922	0.795078	0.05	0.2		0	0	0	0.818233
PF20467.2	1		1	0.204922	0.795078	0.05	0.2		0	0	0	0.818233
PF20496.2	1		1	0.204922	0.795078	0.05	0.2		0	0	0	0.818233
PF20514.2	1		1	0.204922	0.795078	0.05	0.2		0	0	0	0.818233
PF20560.2	1		1	0.204922	0.795078	0.05	0.2		0	0	0	0.818233
PF20590.2	1		1	0.204922	0.795078	0.05	0.2		0	0	0	0.818233
PF20620.2	1		1	0.204922	0.795078	0.05	0.2		0	0	0	0.818233
PF20627.1	1		1	0.204922	0.795078	0.05	0.2		0	0	0	0.818233
PF20658.1	1		1	0.204922	0.795078	0.05	0.2		0	0	0	0.818233
PF20714.1	1		1	0.204922	0.795078	0.05	0.2		0	0	0	0.818233
PF20723.1	1		1	0.204922	0.795078	0.05	0.2		0	0	0	0.818233
PF20769.1	1		1	0.204922	0.795078	0.05	0.2		0	0	0	0.818233
PF20796.1	1		1	0.204922	0.795078	0.05	0.2		0	0	0	0.818233
PF20804.1	1		1	0.204922	0.795078	0.05	0.2		0	0	0	0.818233
PF20819.1	1		1	0.204922	0.795078	0.05	0.2		0	0	0	0.818233
PF20831.1	1		1	0.204922	0.795078	0.05	0.2		0	0	0	0.818233
PF20864.1	1		1	0.204922	0.795078	0.05	0.2		0	0	0	0.818233
PF20903.1	1		1	0.204922	0.795078	0.05	0.2		0	0	0	0.818233
PF20918.1	1		1	0.204922	0.795078	0.05	0.2		0	0	0	0.818233
PF20926.1	1		1	0.204922	0.795078	0.05	0.2		0	0	0	0.818233
PF20928.1	1		1	0.204922	0.795078	0.05	0.2		0	0	0	0.818233
PF20957.1	1		1	0.204922	0.795078	0.05	0.2		0	0	0	0.818233
PF20964.1	1		1	0.204922	0.795078	0.05	0.2		0	0	0	0.818233
PF20993.1	1		1	0.204922	0.795078	0.05	0.2		0	0	0	0.818233
PF21024.1	1		1	0.204922	0.795078	0.05	0.2		0	0	0	0.818233
PF21076.1	1		1	0.204922	0.795078	0.05	0.2		0	0	0	0.818233
PF21107.1	1		1	0.204922	0.795078	0.05	0.2		0	0	0	0.818233
PF21135.1	1		1	0.204922	0.795078	0.05	0.2		0	0	0	0.818233
PF21142.1	1		1	0.204922	0.795078	0.05	0.2		0	0	0	0.818233
PF21183.1	1		1	0.204922	0.795078	0.05	0.2		0	0	0	0.818233
PF21190.1	1		1	0.204922	0.795078	0.05	0.2		0	0	0	0.818233
PF21242.1	1		1	0.204922	0.795078	0.05	0.2		0	0	0	0.818233
PF21244.1	1		1	0.204922	0.795078	0.05	0.2		0	0	0	0.818233
PF21250.1	1		1	0.204922	0.795078	0.05	0.2		0	0	0	0.818233
PF21253.1	1		1	0.204922	0.795078	0.05	0.2		0	0	0	0.818233
PF21263.1	1		1	0.204922	0.795078	0.05	0.2		0	0	0	0.818233
PF21278.1	1		1	0.204922	0.795078	0.05	0.2		0	0	0	0.818233
PF21363.1	1		1	0.204922	0.795078	0.05	0.2		0	0	0	0.818233
PF21370.1	1		1	0.204922	0.795078	0.05	0.2		0	0	0	0.818233
PF21378.1	1		1	0.204922	0.795078	0.05	0.2		0	0	0	0.818233
PF21383.1	1		1	0.204922	0.795078	0.05	0.2		0	0	0	0.818233
PF21400.1	1		1	0.204922	0.795078	0.05	0.2		0	0	0	0.818233
PF21411.1	1		1	0.204922	0.795078	0.05	0.2		0	0	0	0.818233
PF21445.1	1		1	0.204922	0.795078	0.05	0.2		0	0	0	0.818233
PF21449.1	1		1	0.204922	0.795078	0.05	0.2		0	0	0	0.818233
PF21450.1	1		1	0.204922	0.795078	0.05	0.2		0	0	0	0.818233
PF21499.1	1		1	0.204922	0.795078	0.05	0.2		0	0	0	0.818233
PF21537.1	1		1	0.204922	0.795078	0.05	0.2		0	0	0	0.818233
PF21551.1	1		1	0.204922	0.795078	0.05	0.2		0	0	0	0.818233
PF21557.1	1		1	0.204922	0.795078	0.05	0.2		0	0	0	0.818233
PF21569.1	1		1	0.204922	0.795078	0.05	0.2		0	0	0	0.818233
PF21598.1	1		1	0.204922	0.795078	0.05	0.2		0	0	0	0.818233
PF21607.1	1		1	0.204922	0.795078	0.05	0.2		0	0	0	0.818233
PF21628.1	1		1	0.204922	0.795078	0.05	0.2		0	0	0	0.818233
PF21645.1	1		1	0.204922	0.795078	0.05	0.2		0	0	0	0.818233
PF21652.1	1		1	0.204922	0.795078	0.05	0.2		0	0	0	0.818233
PF21654.1	1		1	0.204922	0.795078	0.05	0.2		0	0	0	0.818233
PF21675.1	1		1	0.204922	0.795078	0.05	0.2		0	0	0	0.818233
PF21687.1	1		1	0.204922	0.795078	0.05	0.2		0	0	0	0.818233
PF21694.1	1		1	0.204922	0.795078	0.05	0.2		0	0	0	0.818233
PF21698.1	1		1	0.204922	0.795078	0.05	0.2		0	0	0	0.818233
PF21702.1	1		1	0.204922	0.795078	0.05	0.2		0	0	0	0.818233
PF21715.1	1		1	0.204922	0.795078	0.05	0.2		0	0	0	0.818233
PF21738.1	1		1	0.204922	0.795078	0.05	0.2		0	0	0	0.818233
PF21767.1	1		1	0.204922	0.795078	0.05	0.2		0	0	0	0.818233
PF21785.1	1		1	0.204922	0.795078	0.05	0.2		0	0	0	0.818233
PF21798.1	1		1	0.204922	0.795078	0.05	0.2		0	0	0	0.818233
PF21808.1	1		1	0.204922	0.795078	0.05	0.2		0	0	0	0.818233
PF00040.23	7	1	6	1.43445	5.56555	0.03	0.13		0	0	0	0.684145
PF00311.21	7	1	6	1.43445	5.56555	0.03	0.13		0	0	0	0.684145
PF01312.23	7	1	6	1.43445	5.56555	0.03	0.13		0	0	0	0.684145
PF03749.17	7	1	6	1.43445	5.56555	0.03	0.13		0	0	0	0.684145
PF03816.18	7	1	6	1.43445	5.56555	0.03	0.13		0	0	0	0.684145
PF04402.18	7	1	6	1.43445	5.56555	0.03	0.13		0	0	0	0.684145
PF04508.16	7	1	6	1.43445	5.56555	0.03	0.13		0	0	0	0.684145
PF05731.15	7	1	6	1.43445	5.56555	0.03	0.13		0	0	0	0.684145
PF06224.16	7	1	6	1.43445	5.56555	0.03	0.13		0	0	0	0.684145
PF07702.17	7	1	6	1.43445	5.56555	0.03	0.13		0	0	0	0.684145
PF09339.14	7	1	6	1.43445	5.56555	0.03	0.13		0	0	0	0.684145
PF12583.12	7	1	6	1.43445	5.56555	0.03	0.13		0	0	0	0.684145
PF02679.19	12	2	10	2.45906	9.54094	0.02	0.09		0	0	0	0.742679
PF03318.17	12	2	10	2.45906	9.54094	0.02	0.09		0	0	0	0.742679
PF07244.19	12	2	10	2.45906	9.54094	0.02	0.09		0	0	0	0.742679
PF08493.14	12	2	10	2.45906	9.54094	0.02	0.09		0	0	0	0.742679
PF11338.12	12	2	10	2.45906	9.54094	0.02	0.09		0	0	0	0.742679
PF12831.11	12	2	10	2.45906	9.54094	0.02	0.09		0	0	0	0.742679
PF00902.22	6	1	5	1.22953	4.77047	0.01	0.04		0	0	0	0.816422
PF01580.22	6	1	5	1.22953	4.77047	0.01	0.04		0	0	0	0.816422
PF02401.22	6	1	5	1.22953	4.77047	0.01	0.04		0	0	0	0.816422
PF03321.17	6	1	5	1.22953	4.77047	0.01	0.04		0	0	0	0.816422
PF03615.19	6	1	5	1.22953	4.77047	0.01	0.04		0	0	0	0.816422
PF03668.19	6	1	5	1.22953	4.77047	0.01	0.04		0	0	0	0.816422
PF04932.19	6	1	5	1.22953	4.77047	0.01	0.04		0	0	0	0.816422
PF05239.20	6	1	5	1.22953	4.77047	0.01	0.04		0	0	0	0.816422
PF05425.17	6	1	5	1.22953	4.77047	0.01	0.04		0	0	0	0.816422
PF07035.16	6	1	5	1.22953	4.77047	0.01	0.04		0	0	0	0.816422
PF07498.16	6	1	5	1.22953	4.77047	0.01	0.04		0	0	0	0.816422
PF12015.12	6	1	5	1.22953	4.77047	0.01	0.04		0	0	0	0.816422
PF12731.11	6	1	5	1.22953	4.77047	0.01	0.04		0	0	0	0.816422
PF12911.11	6	1	5	1.22953	4.77047	0.01	0.04		0	0	0	0.816422
PF01421.23	17	3	14	3.48367	13.5163	0.02	0.07		0	0	0	0.771341
PF02209.23	17	3	14	3.48367	13.5163	0.02	0.07		0	0	0	0.771341
PF02547.19	11	2	9	2.25414	8.74586	0.01	0.03		0	0	0	0.849438
PF03717.19	11	2	9	2.25414	8.74586	0.01	0.03		0	0	0	0.849438
PF08560.14	11	2	9	2.25414	8.74586	0.01	0.03		0	0	0	0.849438
PF07851.17	16	3	13	3.27875	12.7213	0.01	0.02		0	0	0	0.86293
PF09347.14	16	3	13	3.27875	12.7213	0.01	0.02		0	0	0	0.86293
PF09817.13	16	3	13	3.27875	12.7213	0.01	0.02		0	0	0	0.86293
PF12269.12	16	3	13	3.27875	12.7213	0.01	0.02		0	0	0	0.86293
PF05250.15	21	4	17	4.30336	16.6966	0.01	0.02		0	0	0	0.86973
PF02464.21	26	5	21	5.32797	20.672	0.01	0.02		0	0	0	0.873395
PF02485.25	26	5	21	5.32797	20.672	0.01	0.02		0	0	0	0.873395
PF12138.12	41	8	33	8.4018	32.5982	0	0.02		0	0	0	0.87646
PF04090.16	70	14	56	14.3445	55.6555	0	0.01		0	0	0	0.918742
PF09260.15	60	12	48	12.2953	47.7047	0	0.01		0	0	0	0.924751
PF08760.15	55	11	44	11.2707	43.7293	0	0.01		0	0	0	0.927946
PF10471.13	50	10	40	10.2461	39.7539	0	0.01		0	0	0	0.93129
PF11001.12	30	6	24	6.14766	23.8523	0	0		0	0	0	0.946751
PF00014.27	20	4	16	4.09844	15.9016	0	0		0	0	0	0.956512
PF04484.16	15	3	12	3.07383	11.9262	0	0		0	0	0	0.962334
PF07517.18	15	3	12	3.07383	11.9262	0	0		0	0	0	0.962334
PF09141.14	15	3	12	3.07383	11.9262	0	0		0	0	0	0.962334
PF10340.13	15	3	12	3.07383	11.9262	0	0		0	0	0	0.962334
PF00165.27	10	2	8	2.04922	7.95078	0	0		0	0	0	0.969242
PF00912.26	10	2	8	2.04922	7.95078	0	0		0	0	0	0.969242
PF02018.21	10	2	8	2.04922	7.95078	0	0		0	0	0	0.969242
PF04426.16	10	2	8	2.04922	7.95078	0	0		0	0	0	0.969242
PF04769.16	10	2	8	2.04922	7.95078	0	0		0	0	0	0.969242
PF06723.17	10	2	8	2.04922	7.95078	0	0		0	0	0	0.969242
PF12682.11	10	2	8	2.04922	7.95078	0	0		0	0	0	0.969242
PF00050.25	5	1	4	1.02461	3.97539	0	0		0	0	0	0.978248
PF00908.21	5	1	4	1.02461	3.97539	0	0		0	0	0	0.978248
PF01297.21	5	1	4	1.02461	3.97539	0	0		0	0	0	0.978248
PF01457.20	5	1	4	1.02461	3.97539	0	0		0	0	0	0.978248
PF01614.22	5	1	4	1.02461	3.97539	0	0		0	0	0	0.978248
PF02239.20	5	1	4	1.02461	3.97539	0	0		0	0	0	0.978248
PF02472.20	5	1	4	1.02461	3.97539	0	0		0	0	0	0.978248
PF02601.19	5	1	4	1.02461	3.97539	0	0		0	0	0	0.978248
PF03107.20	5	1	4	1.02461	3.97539	0	0		0	0	0	0.978248
PF03269.18	5	1	4	1.02461	3.97539	0	0		0	0	0	0.978248
PF04275.18	5	1	4	1.02461	3.97539	0	0		0	0	0	0.978248
PF04965.18	5	1	4	1.02461	3.97539	0	0		0	0	0	0.978248
PF05605.16	5	1	4	1.02461	3.97539	0	0		0	0	0	0.978248
PF06089.16	5	1	4	1.02461	3.97539	0	0		0	0	0	0.978248
PF06314.15	5	1	4	1.02461	3.97539	0	0		0	0	0	0.978248
PF06745.17	5	1	4	1.02461	3.97539	0	0		0	0	0	0.978248
PF07726.15	5	1	4	1.02461	3.97539	0	0		0	0	0	0.978248
PF07995.15	5	1	4	1.02461	3.97539	0	0		0	0	0	0.978248
PF08291.15	5	1	4	1.02461	3.97539	0	0		0	0	0	0.978248
PF08605.14	5	1	4	1.02461	3.97539	0	0		0	0	0	0.978248
PF08691.14	5	1	4	1.02461	3.97539	0	0		0	0	0	0.978248
PF09683.14	5	1	4	1.02461	3.97539	0	0		0	0	0	0.978248
PF11778.12	5	1	4	1.02461	3.97539	0	0		0	0	0	0.978248
PF11975.12	5	1	4	1.02461	3.97539	0	0		0	0	0	0.978248
PF12516.12	5	1	4	1.02461	3.97539	0	0		0	0	0	0.978248
PF12737.11	5	1	4	1.02461	3.97539	0	0		0	0	0	0.978248
PF05046.18	134	27	107	27.4595	106.54	0	0.01		0	0	0	0.921657
PF10231.13	109	22	87	22.3365	86.6635	0	0.01		0	0	0	0.93636
PF10167.13	64	13	51	13.115	50.885	0	0		0	0	0	0.971591
PF05024.19	172	35	137	35.2466	136.753	0	0		0	0	0	0.962852
PF12657.11	113	23	90	23.1562	89.8438	0	0		0	0	0	0.970966
PF10220.13	108	22	86	22.1316	85.8684	0	0		0	0	0	0.97498
PF12619.12	152	31	121	31.1481	120.852	0	0		0	0	0	0.976255
PF01735.22	318	65	253	65.1652	252.835	0	0		0	0	0	0.981695
PF01591.22	626	128	498	128.281	497.719	0	0		0	0	0	0.977796
PF05742.16	215	44	171	44.0582	170.942	0	0		0	0	0	0.992154
PF03151.20	1128	231	897	231.152	896.848	0	0		0	0	0	0.991063
PF00939.23	141	29	112	28.894	112.106	0	0		0	0	0	0.982353
PF04727.17	209	43	166	42.8287	166.171	0	0		0	0	0	0.976577
PF00887.23	442	91	351	90.5755	351.425	0	0		0	0	0	0.960101
PF08385.16	272	56	216	55.7387	216.261	0	0		0	0	0	0.968695
PF12519.12	204	42	162	41.8041	162.196	0	0		0	0	0	0.972888
PF05620.15	165	34	131	33.8121	131.188	0	0		0	0	0	0.971092
PF01454.23	160	33	127	32.7875	127.213	0	0		0	0	0	0.966801
PF00042.26	63	13	50	12.9101	50.0899	0	0		0	0	0	0.977608
PF04139.17	155	32	123	31.7629	123.237	0	0		0	0	0	0.962367
PF05603.16	145	30	115	29.7137	115.286	0	0		0	0	0	0.953024
PF04801.17	164	34	130	33.6072	130.393	0	0		0	0	0	0.939425
PF11326.12	135	28	107	27.6645	107.336	0	0		0	0	0	0.942963
PF05691.16	110	23	87	22.5414	87.4586	0	0.01		0	0	0	0.913737
PF07510.15	38	8	30	7.78703	30.213	0	0.01		0	0	0	0.931792
PF02825.24	42	9	33	8.60672	33.3933	0	0.02		0	0	0	0.880495
PF10221.13	28	6	22	5.73781	22.2622	0	0.01		0	0	0	0.902302
PF03576.18	14	3	11	2.86891	11.1311	0	0.01		0	0	0	0.93083
PF07335.15	14	3	11	2.86891	11.1311	0	0.01		0	0	0	0.93083
PF08759.15	14	3	11	2.86891	11.1311	0	0.01		0	0	0	0.93083
PF00905.26	23	5	18	4.7132	18.2868	0	0.02		0	0	0	0.882222
PF12018.12	23	5	18	4.7132	18.2868	0	0.02		0	0	0	0.882222
PF12359.12	32	7	25	6.5575	25.4425	0.01	0.03		0	0	0	0.846337
PF01022.24	9	2	7	1.8443	7.1557	0	0.01		0	0	0	0.897689
PF02198.20	9	2	7	1.8443	7.1557	0	0.01		0	0	0	0.897689
PF02778.18	9	2	7	1.8443	7.1557	0	0.01		0	0	0	0.897689
PF04970.17	9	2	7	1.8443	7.1557	0	0.01		0	0	0	0.897689
PF06951.15	9	2	7	1.8443	7.1557	0	0.01		0	0	0	0.897689
PF07963.16	9	2	7	1.8443	7.1557	0	0.01		0	0	0	0.897689
PF06283.15	22	5	17	4.50828	17.4917	0.01	0.05		0	0	0	0.795079
PF02797.19	13	3	10	2.66398	10.336	0.01	0.04		0	0	0	0.817407
PF05041.19	13	3	10	2.66398	10.336	0.01	0.04		0	0	0	0.817407
PF07721.18	13	3	10	2.66398	10.336	0.01	0.04		0	0	0	0.817407
PF00140.24	8	2	6	1.63937	6.36063	0.02	0.08		0	0	0	0.752099
PF01050.22	8	2	6	1.63937	6.36063	0.02	0.08		0	0	0	0.752099
PF01857.24	8	2	6	1.63937	6.36063	0.02	0.08		0	0	0	0.752099
PF04425.16	8	2	6	1.63937	6.36063	0.02	0.08		0	0	0	0.752099
PF04539.20	8	2	6	1.63937	6.36063	0.02	0.08		0	0	0	0.752099
PF07722.17	8	2	6	1.63937	6.36063	0.02	0.08		0	0	0	0.752099
PF11540.12	8	2	6	1.63937	6.36063	0.02	0.08		0	0	0	0.752099
PF12483.12	8	2	6	1.63937	6.36063	0.02	0.08		0	0	0	0.752099
PF01882.22	4	1	3	0.819687	3.18031	0.01	0.04		0	0	0	0.823259
PF02646.20	4	1	3	0.819687	3.18031	0.01	0.04		0	0	0	0.823259
PF03222.17	4	1	3	0.819687	3.18031	0.01	0.04		0	0	0	0.823259
PF04365.17	4	1	3	0.819687	3.18031	0.01	0.04		0	0	0	0.823259
PF05461.15	4	1	3	0.819687	3.18031	0.01	0.04		0	0	0	0.823259
PF05494.16	4	1	3	0.819687	3.18031	0.01	0.04		0	0	0	0.823259
PF06804.15	4	1	3	0.819687	3.18031	0.01	0.04		0	0	0	0.823259
PF07303.17	4	1	3	0.819687	3.18031	0.01	0.04		0	0	0	0.823259
PF07367.15	4	1	3	0.819687	3.18031	0.01	0.04		0	0	0	0.823259
PF07497.16	4	1	3	0.819687	3.18031	0.01	0.04		0	0	0	0.823259
PF08114.15	4	1	3	0.819687	3.18031	0.01	0.04		0	0	0	0.823259
PF09979.13	4	1	3	0.819687	3.18031	0.01	0.04		0	0	0	0.823259
PF10223.13	4	1	3	0.819687	3.18031	0.01	0.04		0	0	0	0.823259
PF10555.13	4	1	3	0.819687	3.18031	0.01	0.04		0	0	0	0.823259
PF12019.12	4	1	3	0.819687	3.18031	0.01	0.04		0	0	0	0.823259
PF12827.11	4	1	3	0.819687	3.18031	0.01	0.04		0	0	0	0.823259
PF00376.27	3	1	2	0.614766	2.38523	0.06	0.24		0	0	0	0.581622
PF00524.22	3	1	2	0.614766	2.38523	0.06	0.24		0	0	0	0.581622
PF01478.22	3	1	2	0.614766	2.38523	0.06	0.24		0	0	0	0.581622
PF01610.21	3	1	2	0.614766	2.38523	0.06	0.24		0	0	0	0.581622
PF01790.22	3	1	2	0.614766	2.38523	0.06	0.24		0	0	0	0.581622
PF02028.21	3	1	2	0.614766	2.38523	0.06	0.24		0	0	0	0.581622
PF02122.19	3	1	2	0.614766	2.38523	0.06	0.24		0	0	0	0.581622
PF03013.18	3	1	2	0.614766	2.38523	0.06	0.24		0	0	0	0.581622
PF03245.17	3	1	2	0.614766	2.38523	0.06	0.24		0	0	0	0.581622
PF03414.17	3	1	2	0.614766	2.38523	0.06	0.24		0	0	0	0.581622
PF03425.17	3	1	2	0.614766	2.38523	0.06	0.24		0	0	0	0.581622
PF03902.17	3	1	2	0.614766	2.38523	0.06	0.24		0	0	0	0.581622
PF04375.18	3	1	2	0.614766	2.38523	0.06	0.24		0	0	0	0.581622
PF04403.17	3	1	2	0.614766	2.38523	0.06	0.24		0	0	0	0.581622
PF05078.16	3	1	2	0.614766	2.38523	0.06	0.24		0	0	0	0.581622
PF05926.15	3	1	2	0.614766	2.38523	0.06	0.24		0	0	0	0.581622
PF07063.17	3	1	2	0.614766	2.38523	0.06	0.24		0	0	0	0.581622
PF07486.16	3	1	2	0.614766	2.38523	0.06	0.24		0	0	0	0.581622
PF07610.15	3	1	2	0.614766	2.38523	0.06	0.24		0	0	0	0.581622
PF07964.15	3	1	2	0.614766	2.38523	0.06	0.24		0	0	0	0.581622
PF11187.12	3	1	2	0.614766	2.38523	0.06	0.24		0	0	0	0.581622
PF11259.12	3	1	2	0.614766	2.38523	0.06	0.24		0	0	0	0.581622
PF11946.12	3	1	2	0.614766	2.38523	0.06	0.24		0	0	0	0.581622
PF12169.12	3	1	2	0.614766	2.38523	0.06	0.24		0	0	0	0.581622
PF00269.24	3	0	3	0.614766	2.38523	0.16	0.61		1	-1	-33.33	0.379225
PF00358.24	3	0	3	0.614766	2.38523	0.16	0.61		1	-1	-33.33	0.379225
PF00404.22	3	0	3	0.614766	2.38523	0.16	0.61		1	-1	-33.33	0.379225
PF00435.25	3	0	3	0.614766	2.38523	0.16	0.61		1	-1	-33.33	0.379225
PF00630.23	3	0	3	0.614766	2.38523	0.16	0.61		1	-1	-33.33	0.379225
PF01075.21	3	0	3	0.614766	2.38523	0.16	0.61		1	-1	-33.33	0.379225
PF01081.23	3	0	3	0.614766	2.38523	0.16	0.61		1	-1	-33.33	0.379225
PF01273.29	3	0	3	0.614766	2.38523	0.16	0.61		1	-1	-33.33	0.379225
PF01289.23	3	0	3	0.614766	2.38523	0.16	0.61		1	-1	-33.33	0.379225
PF01330.25	3	0	3	0.614766	2.38523	0.16	0.61		1	-1	-33.33	0.379225
PF01339.21	3	0	3	0.614766	2.38523	0.16	0.61		1	-1	-33.33	0.379225
PF01386.23	3	0	3	0.614766	2.38523	0.16	0.61		1	-1	-33.33	0.379225
PF01430.23	3	0	3	0.614766	2.38523	0.16	0.61		1	-1	-33.33	0.379225
PF01437.29	3	0	3	0.614766	2.38523	0.16	0.61		1	-1	-33.33	0.379225
PF01514.21	3	0	3	0.614766	2.38523	0.16	0.61		1	-1	-33.33	0.379225
PF01628.25	3	0	3	0.614766	2.38523	0.16	0.61		1	-1	-33.33	0.379225
PF01649.22	3	0	3	0.614766	2.38523	0.16	0.61		1	-1	-33.33	0.379225
PF01653.22	3	0	3	0.614766	2.38523	0.16	0.61		1	-1	-33.33	0.379225
PF01739.22	3	0	3	0.614766	2.38523	0.16	0.61		1	-1	-33.33	0.379225
PF01782.22	3	0	3	0.614766	2.38523	0.16	0.61		1	-1	-33.33	0.379225
PF01914.21	3	0	3	0.614766	2.38523	0.16	0.61		1	-1	-33.33	0.379225
PF01989.20	3	0	3	0.614766	2.38523	0.16	0.61		1	-1	-33.33	0.379225
PF02016.19	3	0	3	0.614766	2.38523	0.16	0.61		1	-1	-33.33	0.379225
PF02132.19	3	0	3	0.614766	2.38523	0.16	0.61		1	-1	-33.33	0.379225
PF02183.22	3	0	3	0.614766	2.38523	0.16	0.61		1	-1	-33.33	0.379225
PF02281.20	3	0	3	0.614766	2.38523	0.16	0.61		1	-1	-33.33	0.379225
PF02308.20	3	0	3	0.614766	2.38523	0.16	0.61		1	-1	-33.33	0.379225
PF02325.21	3	0	3	0.614766	2.38523	0.16	0.61		1	-1	-33.33	0.379225
PF02361.20	3	0	3	0.614766	2.38523	0.16	0.61		1	-1	-33.33	0.379225
PF02378.22	3	0	3	0.614766	2.38523	0.16	0.61		1	-1	-33.33	0.379225
PF02413.21	3	0	3	0.614766	2.38523	0.16	0.61		1	-1	-33.33	0.379225
PF02482.23	3	0	3	0.614766	2.38523	0.16	0.61		1	-1	-33.33	0.379225
PF02491.24	3	0	3	0.614766	2.38523	0.16	0.61		1	-1	-33.33	0.379225
PF02504.19	3	0	3	0.614766	2.38523	0.16	0.61		1	-1	-33.33	0.379225
PF02542.20	3	0	3	0.614766	2.38523	0.16	0.61		1	-1	-33.33	0.379225
PF02543.19	3	0	3	0.614766	2.38523	0.16	0.61		1	-1	-33.33	0.379225
PF02562.20	3	0	3	0.614766	2.38523	0.16	0.61		1	-1	-33.33	0.379225
PF02565.19	3	0	3	0.614766	2.38523	0.16	0.61		1	-1	-33.33	0.379225
PF02583.21	3	0	3	0.614766	2.38523	0.16	0.61		1	-1	-33.33	0.379225
PF02590.21	3	0	3	0.614766	2.38523	0.16	0.61		1	-1	-33.33	0.379225
PF02616.18	3	0	3	0.614766	2.38523	0.16	0.61		1	-1	-33.33	0.379225
PF02620.21	3	0	3	0.614766	2.38523	0.16	0.61		1	-1	-33.33	0.379225
PF02622.19	3	0	3	0.614766	2.38523	0.16	0.61		1	-1	-33.33	0.379225
PF02669.19	3	0	3	0.614766	2.38523	0.16	0.61		1	-1	-33.33	0.379225
PF02684.19	3	0	3	0.614766	2.38523	0.16	0.61		1	-1	-33.33	0.379225
PF02753.21	3	0	3	0.614766	2.38523	0.16	0.61		1	-1	-33.33	0.379225
PF02912.22	3	0	3	0.614766	2.38523	0.16	0.61		1	-1	-33.33	0.379225
PF02938.18	3	0	3	0.614766	2.38523	0.16	0.61		1	-1	-33.33	0.379225
PF02955.20	3	0	3	0.614766	2.38523	0.16	0.61		1	-1	-33.33	0.379225
PF03092.20	3	0	3	0.614766	2.38523	0.16	0.61		1	-1	-33.33	0.379225
PF03186.17	3	0	3	0.614766	2.38523	0.16	0.61		1	-1	-33.33	0.379225
PF03275.17	3	0	3	0.614766	2.38523	0.16	0.61		1	-1	-33.33	0.379225
PF03331.17	3	0	3	0.614766	2.38523	0.16	0.61		1	-1	-33.33	0.379225
PF03444.19	3	0	3	0.614766	2.38523	0.16	0.61		1	-1	-33.33	0.379225
PF03475.18	3	0	3	0.614766	2.38523	0.16	0.61		1	-1	-33.33	0.379225
PF03489.21	3	0	3	0.614766	2.38523	0.16	0.61		1	-1	-33.33	0.379225
PF03512.17	3	0	3	0.614766	2.38523	0.16	0.61		1	-1	-33.33	0.379225
PF03575.21	3	0	3	0.614766	2.38523	0.16	0.61		1	-1	-33.33	0.379225
PF03618.18	3	0	3	0.614766	2.38523	0.16	0.61		1	-1	-33.33	0.379225
PF03631.19	3	0	3	0.614766	2.38523	0.16	0.61		1	-1	-33.33	0.379225
PF03709.19	3	0	3	0.614766	2.38523	0.16	0.61		1	-1	-33.33	0.379225
PF03786.17	3	0	3	0.614766	2.38523	0.16	0.61		1	-1	-33.33	0.379225
PF03855.17	3	0	3	0.614766	2.38523	0.16	0.61		1	-1	-33.33	0.379225
PF03860.20	3	0	3	0.614766	2.38523	0.16	0.61		1	-1	-33.33	0.379225
PF03862.17	3	0	3	0.614766	2.38523	0.16	0.61		1	-1	-33.33	0.379225
PF03938.18	3	0	3	0.614766	2.38523	0.16	0.61		1	-1	-33.33	0.379225
PF03994.18	3	0	3	0.614766	2.38523	0.16	0.61		1	-1	-33.33	0.379225
PF04002.19	3	0	3	0.614766	2.38523	0.16	0.61		1	-1	-33.33	0.379225
PF04012.16	3	0	3	0.614766	2.38523	0.16	0.61		1	-1	-33.33	0.379225
PF04052.17	3	0	3	0.614766	2.38523	0.16	0.61		1	-1	-33.33	0.379225
PF04079.20	3	0	3	0.614766	2.38523	0.16	0.61		1	-1	-33.33	0.379225
PF04085.18	3	0	3	0.614766	2.38523	0.16	0.61		1	-1	-33.33	0.379225
PF04107.17	3	0	3	0.614766	2.38523	0.16	0.61		1	-1	-33.33	0.379225
PF04221.16	3	0	3	0.614766	2.38523	0.16	0.61		1	-1	-33.33	0.379225
PF04297.18	3	0	3	0.614766	2.38523	0.16	0.61		1	-1	-33.33	0.379225
PF04318.16	3	0	3	0.614766	2.38523	0.16	0.61		1	-1	-33.33	0.379225
PF04343.17	3	0	3	0.614766	2.38523	0.16	0.61		1	-1	-33.33	0.379225
PF04390.16	3	0	3	0.614766	2.38523	0.16	0.61		1	-1	-33.33	0.379225
PF04412.17	3	0	3	0.614766	2.38523	0.16	0.61		1	-1	-33.33	0.379225
PF04474.16	3	0	3	0.614766	2.38523	0.16	0.61		1	-1	-33.33	0.379225
PF04599.16	3	0	3	0.614766	2.38523	0.16	0.61		1	-1	-33.33	0.379225
PF04608.17	3	0	3	0.614766	2.38523	0.16	0.61		1	-1	-33.33	0.379225
PF04973.16	3	0	3	0.614766	2.38523	0.16	0.61		1	-1	-33.33	0.379225
PF04977.19	3	0	3	0.614766	2.38523	0.16	0.61		1	-1	-33.33	0.379225
PF05045.16	3	0	3	0.614766	2.38523	0.16	0.61		1	-1	-33.33	0.379225
PF05067.16	3	0	3	0.614766	2.38523	0.16	0.61		1	-1	-33.33	0.379225
PF05168.18	3	0	3	0.614766	2.38523	0.16	0.61		1	-1	-33.33	0.379225
PF05184.19	3	0	3	0.614766	2.38523	0.16	0.61		1	-1	-33.33	0.379225
PF05380.17	3	0	3	0.614766	2.38523	0.16	0.61		1	-1	-33.33	0.379225
PF05430.15	3	0	3	0.614766	2.38523	0.16	0.61		1	-1	-33.33	0.379225
PF05534.16	3	0	3	0.614766	2.38523	0.16	0.61		1	-1	-33.33	0.379225
PF05594.18	3	0	3	0.614766	2.38523	0.16	0.61		1	-1	-33.33	0.379225
PF05638.16	3	0	3	0.614766	2.38523	0.16	0.61		1	-1	-33.33	0.379225
PF05681.18	3	0	3	0.614766	2.38523	0.16	0.61		1	-1	-33.33	0.379225
PF05697.17	3	0	3	0.614766	2.38523	0.16	0.61		1	-1	-33.33	0.379225
PF05698.18	3	0	3	0.614766	2.38523	0.16	0.61		1	-1	-33.33	0.379225
PF05787.17	3	0	3	0.614766	2.38523	0.16	0.61		1	-1	-33.33	0.379225
PF05840.17	3	0	3	0.614766	2.38523	0.16	0.61		1	-1	-33.33	0.379225
PF05853.16	3	0	3	0.614766	2.38523	0.16	0.61		1	-1	-33.33	0.379225
PF05899.16	3	0	3	0.614766	2.38523	0.16	0.61		1	-1	-33.33	0.379225
PF06039.19	3	0	3	0.614766	2.38523	0.16	0.61		1	-1	-33.33	0.379225
PF06122.15	3	0	3	0.614766	2.38523	0.16	0.61		1	-1	-33.33	0.379225
PF06150.16	3	0	3	0.614766	2.38523	0.16	0.61		1	-1	-33.33	0.379225
PF06248.17	3	0	3	0.614766	2.38523	0.16	0.61		1	-1	-33.33	0.379225
PF06250.15	3	0	3	0.614766	2.38523	0.16	0.61		1	-1	-33.33	0.379225
PF06259.16	3	0	3	0.614766	2.38523	0.16	0.61		1	-1	-33.33	0.379225
PF06372.16	3	0	3	0.614766	2.38523	0.16	0.61		1	-1	-33.33	0.379225
PF06374.15	3	0	3	0.614766	2.38523	0.16	0.61		1	-1	-33.33	0.379225
PF06506.15	3	0	3	0.614766	2.38523	0.16	0.61		1	-1	-33.33	0.379225
PF06686.15	3	0	3	0.614766	2.38523	0.16	0.61		1	-1	-33.33	0.379225
PF06689.17	3	0	3	0.614766	2.38523	0.16	0.61		1	-1	-33.33	0.379225
PF06798.16	3	0	3	0.614766	2.38523	0.16	0.61		1	-1	-33.33	0.379225
PF06949.15	3	0	3	0.614766	2.38523	0.16	0.61		1	-1	-33.33	0.379225
PF07072.15	3	0	3	0.614766	2.38523	0.16	0.61		1	-1	-33.33	0.379225
PF07143.15	3	0	3	0.614766	2.38523	0.16	0.61		1	-1	-33.33	0.379225
PF07221.15	3	0	3	0.614766	2.38523	0.16	0.61		1	-1	-33.33	0.379225
PF07261.15	3	0	3	0.614766	2.38523	0.16	0.61		1	-1	-33.33	0.379225
PF07451.15	3	0	3	0.614766	2.38523	0.16	0.61		1	-1	-33.33	0.379225
PF07499.17	3	0	3	0.614766	2.38523	0.16	0.61		1	-1	-33.33	0.379225
PF07501.16	3	0	3	0.614766	2.38523	0.16	0.61		1	-1	-33.33	0.379225
PF07516.17	3	0	3	0.614766	2.38523	0.16	0.61		1	-1	-33.33	0.379225
PF07701.18	3	0	3	0.614766	2.38523	0.16	0.61		1	-1	-33.33	0.379225
PF07804.16	3	0	3	0.614766	2.38523	0.16	0.61		1	-1	-33.33	0.379225
PF07905.15	3	0	3	0.614766	2.38523	0.16	0.61		1	-1	-33.33	0.379225
PF07949.16	3	0	3	0.614766	2.38523	0.16	0.61		1	-1	-33.33	0.379225
PF08000.15	3	0	3	0.614766	2.38523	0.16	0.61		1	-1	-33.33	0.379225
PF08310.15	3	0	3	0.614766	2.38523	0.16	0.61		1	-1	-33.33	0.379225
PF08335.15	3	0	3	0.614766	2.38523	0.16	0.61		1	-1	-33.33	0.379225
PF08378.15	3	0	3	0.614766	2.38523	0.16	0.61		1	-1	-33.33	0.379225
PF08388.15	3	0	3	0.614766	2.38523	0.16	0.61		1	-1	-33.33	0.379225
PF08436.16	3	0	3	0.614766	2.38523	0.16	0.61		1	-1	-33.33	0.379225
PF08439.14	3	0	3	0.614766	2.38523	0.16	0.61		1	-1	-33.33	0.379225
PF08529.15	3	0	3	0.614766	2.38523	0.16	0.61		1	-1	-33.33	0.379225
PF08579.15	3	0	3	0.614766	2.38523	0.16	0.61		1	-1	-33.33	0.379225
PF08602.14	3	0	3	0.614766	2.38523	0.16	0.61		1	-1	-33.33	0.379225
PF08803.15	3	0	3	0.614766	2.38523	0.16	0.61		1	-1	-33.33	0.379225
PF08818.15	3	0	3	0.614766	2.38523	0.16	0.61		1	-1	-33.33	0.379225
PF08975.14	3	0	3	0.614766	2.38523	0.16	0.61		1	-1	-33.33	0.379225
PF09259.15	3	0	3	0.614766	2.38523	0.16	0.61		1	-1	-33.33	0.379225
PF09383.14	3	0	3	0.614766	2.38523	0.16	0.61		1	-1	-33.33	0.379225
PF09386.14	3	0	3	0.614766	2.38523	0.16	0.61		1	-1	-33.33	0.379225
PF09537.14	3	0	3	0.614766	2.38523	0.16	0.61		1	-1	-33.33	0.379225
PF09771.13	3	0	3	0.614766	2.38523	0.16	0.61		1	-1	-33.33	0.379225
PF09860.13	3	0	3	0.614766	2.38523	0.16	0.61		1	-1	-33.33	0.379225
PF10076.13	3	0	3	0.614766	2.38523	0.16	0.61		1	-1	-33.33	0.379225
PF10129.13	3	0	3	0.614766	2.38523	0.16	0.61		1	-1	-33.33	0.379225
PF10353.13	3	0	3	0.614766	2.38523	0.16	0.61		1	-1	-33.33	0.379225
PF10410.13	3	0	3	0.614766	2.38523	0.16	0.61		1	-1	-33.33	0.379225
PF10633.13	3	0	3	0.614766	2.38523	0.16	0.61		1	-1	-33.33	0.379225
PF10843.12	3	0	3	0.614766	2.38523	0.16	0.61		1	-1	-33.33	0.379225
PF11055.12	3	0	3	0.614766	2.38523	0.16	0.61		1	-1	-33.33	0.379225
PF11124.12	3	0	3	0.614766	2.38523	0.16	0.61		1	-1	-33.33	0.379225
PF11175.12	3	0	3	0.614766	2.38523	0.16	0.61		1	-1	-33.33	0.379225
PF11272.12	3	0	3	0.614766	2.38523	0.16	0.61		1	-1	-33.33	0.379225
PF11638.12	3	0	3	0.614766	2.38523	0.16	0.61		1	-1	-33.33	0.379225
PF11651.12	3	0	3	0.614766	2.38523	0.16	0.61		1	-1	-33.33	0.379225
PF11741.12	3	0	3	0.614766	2.38523	0.16	0.61		1	-1	-33.33	0.379225
PF11903.12	3	0	3	0.614766	2.38523	0.16	0.61		1	-1	-33.33	0.379225
PF11940.12	3	0	3	0.614766	2.38523	0.16	0.61		1	-1	-33.33	0.379225
PF11967.12	3	0	3	0.614766	2.38523	0.16	0.61		1	-1	-33.33	0.379225
PF12200.12	3	0	3	0.614766	2.38523	0.16	0.61		1	-1	-33.33	0.379225
PF12728.11	3	0	3	0.614766	2.38523	0.16	0.61		1	-1	-33.33	0.379225
PF12730.11	3	0	3	0.614766	2.38523	0.16	0.61		1	-1	-33.33	0.379225
PF12773.11	3	0	3	0.614766	2.38523	0.16	0.61		1	-1	-33.33	0.379225
PF12801.11	3	0	3	0.614766	2.38523	0.16	0.61		1	-1	-33.33	0.379225
PF12847.11	3	0	3	0.614766	2.38523	0.16	0.61		1	-1	-33.33	0.379225
PF12926.11	3	0	3	0.614766	2.38523	0.16	0.61		1	-1	-33.33	0.379225
PF13151.10	3	0	3	0.614766	2.38523	0.16	0.61		1	-1	-33.33	0.379225
PF13167.10	3	0	3	0.614766	2.38523	0.16	0.61		1	-1	-33.33	0.379225
PF13184.10	3	0	3	0.614766	2.38523	0.16	0.61		1	-1	-33.33	0.379225
PF13186.10	3	0	3	0.614766	2.38523	0.16	0.61		1	-1	-33.33	0.379225
PF13276.10	3		3	0.614766	2.38523	0.16	0.61		1	-1	-33.33	0.690589
PF13288.10	3		3	0.614766	2.38523	0.16	0.61		1	-1	-33.33	0.690589
PF13301.10	3		3	0.614766	2.38523	0.16	0.61		1	-1	-33.33	0.690589
PF13305.10	3		3	0.614766	2.38523	0.16	0.61		1	-1	-33.33	0.690589
PF13332.10	3		3	0.614766	2.38523	0.16	0.61		1	-1	-33.33	0.690589
PF13413.10	3		3	0.614766	2.38523	0.16	0.61		1	-1	-33.33	0.690589
PF13437.10	3		3	0.614766	2.38523	0.16	0.61		1	-1	-33.33	0.690589
PF13441.10	3		3	0.614766	2.38523	0.16	0.61		1	-1	-33.33	0.690589
PF13464.10	3		3	0.614766	2.38523	0.16	0.61		1	-1	-33.33	0.690589
PF13470.10	3		3	0.614766	2.38523	0.16	0.61		1	-1	-33.33	0.690589
PF13490.10	3		3	0.614766	2.38523	0.16	0.61		1	-1	-33.33	0.690589
PF13491.10	3		3	0.614766	2.38523	0.16	0.61		1	-1	-33.33	0.690589
PF13552.10	3		3	0.614766	2.38523	0.16	0.61		1	-1	-33.33	0.690589
PF13555.10	3		3	0.614766	2.38523	0.16	0.61		1	-1	-33.33	0.690589
PF13588.10	3		3	0.614766	2.38523	0.16	0.61		1	-1	-33.33	0.690589
PF13618.10	3		3	0.614766	2.38523	0.16	0.61		1	-1	-33.33	0.690589
PF13662.10	3		3	0.614766	2.38523	0.16	0.61		1	-1	-33.33	0.690589
PF13667.10	3		3	0.614766	2.38523	0.16	0.61		1	-1	-33.33	0.690589
PF13683.10	3		3	0.614766	2.38523	0.16	0.61		1	-1	-33.33	0.690589
PF13720.10	3		3	0.614766	2.38523	0.16	0.61		1	-1	-33.33	0.690589
PF13742.10	3		3	0.614766	2.38523	0.16	0.61		1	-1	-33.33	0.690589
PF13753.10	3		3	0.614766	2.38523	0.16	0.61		1	-1	-33.33	0.690589
PF13776.10	3		3	0.614766	2.38523	0.16	0.61		1	-1	-33.33	0.690589
PF13871.10	3		3	0.614766	2.38523	0.16	0.61		1	-1	-33.33	0.690589
PF13872.10	3		3	0.614766	2.38523	0.16	0.61		1	-1	-33.33	0.690589
PF13873.10	3		3	0.614766	2.38523	0.16	0.61		1	-1	-33.33	0.690589
PF13971.10	3		3	0.614766	2.38523	0.16	0.61		1	-1	-33.33	0.690589
PF14016.10	3		3	0.614766	2.38523	0.16	0.61		1	-1	-33.33	0.690589
PF14065.10	3		3	0.614766	2.38523	0.16	0.61		1	-1	-33.33	0.690589
PF14199.10	3		3	0.614766	2.38523	0.16	0.61		1	-1	-33.33	0.690589
PF14282.10	3		3	0.614766	2.38523	0.16	0.61		1	-1	-33.33	0.690589
PF14411.10	3		3	0.614766	2.38523	0.16	0.61		1	-1	-33.33	0.690589
PF14489.10	3		3	0.614766	2.38523	0.16	0.61		1	-1	-33.33	0.690589
PF14526.10	3		3	0.614766	2.38523	0.16	0.61		1	-1	-33.33	0.690589
PF14592.10	3		3	0.614766	2.38523	0.16	0.61		1	-1	-33.33	0.690589
PF14693.10	3		3	0.614766	2.38523	0.16	0.61		1	-1	-33.33	0.690589
PF14697.10	3		3	0.614766	2.38523	0.16	0.61		1	-1	-33.33	0.690589
PF14840.10	3		3	0.614766	2.38523	0.16	0.61		1	-1	-33.33	0.690589
PF14877.10	3		3	0.614766	2.38523	0.16	0.61		1	-1	-33.33	0.690589
PF14932.10	3		3	0.614766	2.38523	0.16	0.61		1	-1	-33.33	0.690589
PF15082.10	3		3	0.614766	2.38523	0.16	0.61		1	-1	-33.33	0.690589
PF15141.10	3		3	0.614766	2.38523	0.16	0.61		1	-1	-33.33	0.690589
PF15169.10	3		3	0.614766	2.38523	0.16	0.61		1	-1	-33.33	0.690589
PF15311.10	3		3	0.614766	2.38523	0.16	0.61		1	-1	-33.33	0.690589
PF15627.10	3		3	0.614766	2.38523	0.16	0.61		1	-1	-33.33	0.690589
PF15909.9	3		3	0.614766	2.38523	0.16	0.61		1	-1	-33.33	0.690589
PF16347.9	3		3	0.614766	2.38523	0.16	0.61		1	-1	-33.33	0.690589
PF16360.9	3		3	0.614766	2.38523	0.16	0.61		1	-1	-33.33	0.690589
PF16367.9	3		3	0.614766	2.38523	0.16	0.61		1	-1	-33.33	0.690589
PF16453.9	3		3	0.614766	2.38523	0.16	0.61		1	-1	-33.33	0.690589
PF16574.9	3		3	0.614766	2.38523	0.16	0.61		1	-1	-33.33	0.690589
PF16670.9	3		3	0.614766	2.38523	0.16	0.61		1	-1	-33.33	0.690589
PF16762.9	3		3	0.614766	2.38523	0.16	0.61		1	-1	-33.33	0.690589
PF16783.9	3		3	0.614766	2.38523	0.16	0.61		1	-1	-33.33	0.690589
PF16818.9	3		3	0.614766	2.38523	0.16	0.61		1	-1	-33.33	0.690589
PF16868.9	3		3	0.614766	2.38523	0.16	0.61		1	-1	-33.33	0.690589
PF16931.9	3		3	0.614766	2.38523	0.16	0.61		1	-1	-33.33	0.690589
PF16958.9	3		3	0.614766	2.38523	0.16	0.61		1	-1	-33.33	0.690589
PF17058.9	3		3	0.614766	2.38523	0.16	0.61		1	-1	-33.33	0.690589
PF17075.9	3		3	0.614766	2.38523	0.16	0.61		1	-1	-33.33	0.690589
PF17112.9	3		3	0.614766	2.38523	0.16	0.61		1	-1	-33.33	0.690589
PF17186.8	3		3	0.614766	2.38523	0.16	0.61		1	-1	-33.33	0.690589
PF17191.8	3		3	0.614766	2.38523	0.16	0.61		1	-1	-33.33	0.690589
PF17291.6	3		3	0.614766	2.38523	0.16	0.61		1	-1	-33.33	0.690589
PF17432.6	3		3	0.614766	2.38523	0.16	0.61		1	-1	-33.33	0.690589
PF17657.5	3		3	0.614766	2.38523	0.16	0.61		1	-1	-33.33	0.690589
PF17676.5	3		3	0.614766	2.38523	0.16	0.61		1	-1	-33.33	0.690589
PF17876.5	3		3	0.614766	2.38523	0.16	0.61		1	-1	-33.33	0.690589
PF17932.5	3		3	0.614766	2.38523	0.16	0.61		1	-1	-33.33	0.690589
PF17957.5	3		3	0.614766	2.38523	0.16	0.61		1	-1	-33.33	0.690589
PF18084.5	3		3	0.614766	2.38523	0.16	0.61		1	-1	-33.33	0.690589
PF18268.5	3		3	0.614766	2.38523	0.16	0.61		1	-1	-33.33	0.690589
PF18269.5	3		3	0.614766	2.38523	0.16	0.61		1	-1	-33.33	0.690589
PF18306.5	3		3	0.614766	2.38523	0.16	0.61		1	-1	-33.33	0.690589
PF18319.5	3		3	0.614766	2.38523	0.16	0.61		1	-1	-33.33	0.690589
PF18420.5	3		3	0.614766	2.38523	0.16	0.61		1	-1	-33.33	0.690589
PF18482.5	3		3	0.614766	2.38523	0.16	0.61		1	-1	-33.33	0.690589
PF18497.5	3		3	0.614766	2.38523	0.16	0.61		1	-1	-33.33	0.690589
PF18565.5	3		3	0.614766	2.38523	0.16	0.61		1	-1	-33.33	0.690589
PF18600.5	3		3	0.614766	2.38523	0.16	0.61		1	-1	-33.33	0.690589
PF18601.5	3		3	0.614766	2.38523	0.16	0.61		1	-1	-33.33	0.690589
PF18658.5	3		3	0.614766	2.38523	0.16	0.61		1	-1	-33.33	0.690589
PF18693.5	3		3	0.614766	2.38523	0.16	0.61		1	-1	-33.33	0.690589
PF18884.4	3		3	0.614766	2.38523	0.16	0.61		1	-1	-33.33	0.690589
PF19057.4	3		3	0.614766	2.38523	0.16	0.61		1	-1	-33.33	0.690589
PF19078.4	3		3	0.614766	2.38523	0.16	0.61		1	-1	-33.33	0.690589
PF19150.4	3		3	0.614766	2.38523	0.16	0.61		1	-1	-33.33	0.690589
PF19179.4	3		3	0.614766	2.38523	0.16	0.61		1	-1	-33.33	0.690589
PF19250.3	3		3	0.614766	2.38523	0.16	0.61		1	-1	-33.33	0.690589
PF19288.3	3		3	0.614766	2.38523	0.16	0.61		1	-1	-33.33	0.690589
PF19635.3	3		3	0.614766	2.38523	0.16	0.61		1	-1	-33.33	0.690589
PF19700.3	3		3	0.614766	2.38523	0.16	0.61		1	-1	-33.33	0.690589
PF20102.3	3		3	0.614766	2.38523	0.16	0.61		1	-1	-33.33	0.690589
PF20138.3	3		3	0.614766	2.38523	0.16	0.61		1	-1	-33.33	0.690589
PF20178.2	3		3	0.614766	2.38523	0.16	0.61		1	-1	-33.33	0.690589
PF20330.2	3		3	0.614766	2.38523	0.16	0.61		1	-1	-33.33	0.690589
PF20423.2	3		3	0.614766	2.38523	0.16	0.61		1	-1	-33.33	0.690589
PF20432.2	3		3	0.614766	2.38523	0.16	0.61		1	-1	-33.33	0.690589
PF20578.2	3		3	0.614766	2.38523	0.16	0.61		1	-1	-33.33	0.690589
PF20582.2	3		3	0.614766	2.38523	0.16	0.61		1	-1	-33.33	0.690589
PF20680.1	3		3	0.614766	2.38523	0.16	0.61		1	-1	-33.33	0.690589
PF20901.1	3		3	0.614766	2.38523	0.16	0.61		1	-1	-33.33	0.690589
PF20930.1	3		3	0.614766	2.38523	0.16	0.61		1	-1	-33.33	0.690589
PF21082.1	3		3	0.614766	2.38523	0.16	0.61		1	-1	-33.33	0.690589
PF21157.1	3		3	0.614766	2.38523	0.16	0.61		1	-1	-33.33	0.690589
PF21221.1	3		3	0.614766	2.38523	0.16	0.61		1	-1	-33.33	0.690589
[truncated: 6,351 more rows]

## Sheet: pfams_changes
pfam	total occurence of pfams	count in prot with LCR	prot_with_NO_LCR	expected for LCR proteins	expected for no LCR	difference	abs difference	% of expected	pfamA_acc	pfamA_id	comment
PF00076.26	18929	10312	8617	3878.97	15050	6433	6433	265.84	PF00076	RRM_1	The RRM motif (a.k.a. RRM, RBD, or RNP domain) is probably diagnostic of an RNA binding protein. RRMs are found in a variety of RNA binding proteins, including various hnRNP proteins, proteins implicated in regulation of alternative splicing, and protein components of snRNPs. The motif also appears in a few single stranded DNA binding proteins. The RRM structure consists of four strands and two h…
PF00069.29	30027	9882	20145	6153.19	23873.8	3729	3729	160.6	PF00069	Pkinase	NULL
PF00096.30	13352	6328	7024	2736.12	10615.9	3592	3592	231.28	PF00096	zf-C2H2	The C2H2 zinc finger is the classical zinc finger domain. The two conserved cysteines and histidines co-ordinate a zinc ion. The following pattern describes the zinc finger. #-X-C-X(1-5)-C-X3-#-X5-#-X2-H-X(3-6)-[H/C] Where X can be any amino acid, and numbers in brackets indicate the number of residues. The positions marked # are those that are important for the stable fold of the zinc finger. Th…
PF00271.35	12900	5482	7418	2643.49	10256.5	2839	2839	207.38	PF00271	Helicase_C	The Prosite family is restricted to DEAD/H helicases, whereas this domain family is found in a wide variety of helicases and helicase related proteins. It may be that this is not an autonomously folding unit, but an integral part of the helicase.
PF00270.33	9222	3837	5385	1889.79	7332.21	1947	1947	203.04	PF00270	DEAD	Members of this family include the DEAD and DEAH box helicases. Helicases are involved in unwinding nucleic acids. The DEAD box helicases are involved in various aspects of RNA metabolism, including nuclear transcription, pre mRNA splicing, ribosome biogenesis, nucleocytoplasmic transport, translation, RNA decay and organellar gene expression.
PF00806.23	5942	3449	2493	1217.65	4724.35	2231	2231	283.25	PF00806	PUF	Puf repeats (aka PUM-HD, Pumilio homology domain) are necessary and sufficient for sequence specific RNA binding in fly Pumilio and worm FBF-1 and FBF-2. Both proteins function as translational repressors in early embryonic development by binding sequences in the 3' UTR of target mRNAs (e.g. the nanos response element (NRE) in fly Hunchback mRNA, or the point mutation element (PME) in worm fem-3 …
PF00018.32	4850	2894	1956	993.871	3856.13	1900	1900	291.18	PF00018	SH3_1	SH3 (Src homology 3) domains are often indicative of a protein involved in signal transduction related to cytoskeletal organisation. First described in the Src cytoplasmic tyrosine kinase Swiss:P12931. The structure is a partly opened beta barrel.
PF00172.22	5964	2726	3238	1222.15	4741.85	1504	1504	223.05	PF00172	Zn_clus	NULL
PF04082.22	4845	2277	2568	992.846	3852.15	1284	1284	229.34	PF04082	Fungal_trans	This domain is found in a number of fungal transcription factors including transcriptional activator xlnR, yeast regulatory protein GAL4, and nicotinate catabolism cluster-specific transcription factor HxnR [1].
PF00168.34	5124	2148	2976	1050.02	4073.98	1098	1098	204.57	PF00168	C2	NULL
PF00439.29	3270	2127	1143	670.094	2599.91	1457	1457	317.42	PF00439	Bromodomain	Bromodomains are 110 amino acid long domains, that are found in many chromatin associated proteins. Bromodomains can interact specifically with acetylated lysine [3].
PF00320.31	3373	2015	1358	691.201	2681.8	1324	1324	291.52	PF00320	GATA	This domain uses four cysteine residues to coordinate a zinc ion. This domain binds to DNA. Two GATA zinc fingers are found in the GATA transcription factors. However there are several proteins which only contain a single copy of the domain.
PF00226.35	4631	1965	2666	948.993	3682.01	1016	1016	207.06	PF00226	DnaJ	DnaJ domains (J-domains) are associated with hsp70 heat-shock system and it is thought that this domain mediates the interaction. DnaJ-domain is therefore part of a chaperone (protein folding) system. The T-antigens, although not in Prosite are confirmed as DnaJ containing domains from literature [2].
PF05001.17	2155	1964	191	441.607	1713.39	1522	1522	444.74	PF05001	RNA_pol_Rpb1_R	The repetitive C-terminal domain (CTD) of Rpb1 (RNA polymerase Pol II) plays a critical role in the regulation of gene expression. The activity of the CTD is dependent on its state of phosphorylation [1].
PF00169.33	3351	1871	1480	686.693	2664.31	1184	1184	272.47	PF00169	PH	PH stands for pleckstrin homology.
PF00098.27	4312	1859	2453	883.623	3428.38	975	975	210.38	PF00098	zf-CCHC	The zinc knuckle is a zinc binding motif composed of the the following CX2CX4HX4C where X can be any amino acid. The motifs are mostly from retroviral gag proteins (nucleocapsid). Prototype structure is from HIV. Also contains members involved in eukaryotic gene regulation, such as C. elegans GLH-1. Structure is an 18-residue zinc finger.
PF00013.33	3673	1772	1901	752.678	2920.32	1019	1019	235.43	PF00013	KH_1	KH motifs bind RNA in vitro. Autoantibodies to Nova, a KH domain protein, cause paraneoplastic opsoclonus ataxia.
PF02013.20	3843	1756	2087	787.515	3055.49	968	968	222.98	PF02013	CBM_10	This domain is found in two distinct sets of proteins with different functions. Those found in aerobic bacteria bind cellulose (or other carbohydrates); but in anaerobic fungi they are protein binding domains, referred to as dockerin domains or docking domains. They are believed to be responsible for the assembly of a multiprotein cellulase/hemicellulase complex, similar to the cellulosome found …
PF00249.35	4102	1734	2368	840.589	3261.41	893	893	206.28	PF00249	Myb_DNA-binding	This family contains the DNA binding domains from Myb proteins, as well as the SANT domain family [1].
PF00176.27	3678	1730	1948	753.703	2924.3	976	976	229.53	PF00176	SNF2-rel_dom	This domain is found in proteins involved in a variety of processes including transcription regulation (e.g., SNF2, STH1, brahma, MOT1), DNA repair (e.g., ERCC6, RAD16, RAD5), DNA recombination (e.g., RAD54), and chromatin unwinding (e.g., ISWI) as well as a variety of other proteins with little functional information (e.g., lodestar, ETL1)[1,2,3]. SNF2 functions as the ATPase component of the SN…
PF00010.30	2808	1694	1114	575.421	2232.58	1119	1119	294.39	PF00010	HLH	NULL
PF00621.24	2616	1459	1157	536.076	2079.92	923	923	272.16	PF00621	RhoGEF	Guanine nucleotide exchange factor for Rho/Rac/Cdc42-like GTPases Also called Dbl-homologous (DH) domain. It appears that Pfam:PF00169 domains invariably occur C-terminal to RhoGEF/DH domains.
PF00412.26	2853	1343	1510	584.642	2268.36	758	758	229.71	PF00412	LIM	This family represents two copies of the LIM structural domain.
PF00505.23	3227	1331	1896	661.283	2565.72	670	670	201.28	PF00505	HMG_box	NULL
PF00620.31	2933	1324	1609	601.036	2331.96	723	723	220.29	PF00620	RhoGAP	GTPase activator proteins towards Rho/Rac/Cdc42-like small GTPases.
PF07690.20	12792	1276	11516	2621.36	10170.6	1345	-1345	48.68	PF07690	MFS_1	NULL
PF00397.30	2155	1275	880	441.607	1713.39	833	833	288.72	PF00397	WW	The WW domain is a protein module with two highly conserved tryptophans that binds proline-rich peptide motifs in vitro.
PF00072.28	2603	1206	1397	533.412	2069.59	673	673	226.09	PF00072	Response_reg	This domain receives the signal from the sensor partner in bacterial two-component systems. It is usually found N-terminal to a DNA binding effector domain.
PF00023.34	3441	1184	2257	705.136	2735.86	479	479	167.91	PF00023	Ank	Ankyrins are multifunctional adaptors that link specific proteins to the membrane-associated, spectrin- actin cytoskeleton. This repeat-domain is a 'membrane-binding' domain of up to 24 repeated units, and it mediates most of the protein's binding activities. Repeats 13-24 are especially active, with known sites of interaction for the Na/K ATPase, Cl/HCO(3) anion exchanger, voltage-gated sodium c…
PF00225.27	2897	1127	1770	593.659	2303.34	533	533	189.84	PF00225	Kinesin	NULL
PF00187.23	2018	1110	908	413.532	1604.47	696	696	268.42	PF00187	Chitin_bind_1	NULL
PF00627.35	1753	1105	648	359.228	1393.77	746	746	307.6	PF00627	UBA	This small domain is composed of three alpha helices. This family includes the previously defined UBA and TS-N domains. The UBA-domain (ubiquitin associated domain) is a novel sequence motif found in several proteins having connections to ubiquitin and the ubiquitination pathway. The structure of the UBA domain consists of a compact three helix bundle [1]. This domain is found at the N terminus o…
PF00443.33	3322	1094	2228	680.75	2641.25	413	413	160.71	PF00443	UCH	NULL
PF07728.18	1648	1084	564	337.711	1310.29	746	746	320.98	PF07728	AAA_5	This Pfam entry includes some of the AAA proteins not detected by the Pfam:PF00004 model.
PF00566.22	2946	1084	1862	603.7	2342.3	480	480	179.56	PF00566	RabGAP-TBC	Identification of a TBC domain in GYP6_YEAST and GYP7_YEAST, which are GTPase activator proteins of yeast Ypt6 and Ypt7, implies that these domains are GTPase activator proteins of Rab-like small GTPases.
PF00628.33	2013	1068	945	412.508	1600.49	655	655	258.9	PF00628	PHD	PHD folds into an interleaved type of Zn-finger chelating 2 Zn ions in a similar manner to that of the RING and FYVE domains [2]. Several PHD fingers have been identified as binding modules of methylated histone H3 [3].
PF00787.28	2636	1043	1593	540.174	2095.83	503	503	193.09	PF00787	PX	PX domains bind to phosphoinositides.
PF00170.25	1864	1010	854	381.974	1482.03	628	628	264.42	PF00170	bZIP_1	The Pfam entry includes the basic region and the leucine zipper region.
PF00617.23	1835	982	853	376.032	1458.97	606	606	261.15	PF00617	RasGEF	Guanine nucleotide exchange factor for Ras-like small GTPases.
PF01522.25	2988	966	2022	612.307	2375.69	354	354	157.76	PF01522	Polysacc_deac_1	This domain is found in polysaccharide deacetylase. This family of polysaccharide deacetylases includes NodB (nodulation protein B from Rhizobium) which is a chitooligosaccharide deacetylase [1]. It also includes chitin deacetylase from yeast [2], and endoxylanases which hydrolyses glucosidic bonds in xylan [3].
PF02518.30	2677	952	1725	548.576	2128.42	403	403	173.54	PF02518	HATPase_c	This family represents the structurally related ATPase domains of histidine kinase, DNA gyrase B and HSP90.
PF00856.32	2946	943	2003	603.7	2342.3	339	339	156.2	PF00856	SET	SET domains are protein lysine methyltransferase enzymes. SET domains appear to be protein-protein interaction domains. It has been demonstrated that SET domains mediate interactions with a family of proteins that display similarity with dual-specificity phosphatases (dsPTPases) [2]. A subset of SET domains have been called PR domains. These domains are divergent in sequence from other SET domain…
PF00498.30	2155	922	1233	441.607	1713.39	480	480	208.78	PF00498	FHA	The FHA (Forkhead-associated) domain is a phosphopeptide binding motif [2].
PF00642.28	2069	851	1218	423.983	1645.02	427	427	200.72	PF00642	zf-CCCH	NULL
PF00520.35	2602	838	1764	533.207	2068.79	305	305	157.16	PF00520	Ion_trans	This family contains sodium, potassium and calcium ion channels. This family is 6 transmembrane helices in which the last two helices flank a loop which determines ion selectivity. In some sub-families (e.g. Na channels) the domain is repeated four times, whereas in others (e.g. K channels) the protein forms as a tetramer in the membrane.
PF12505.12	1986	818	1168	406.975	1579.03	411	411	201	PF12505	DUF3712	This domain family is found in fungi, and is approximately 130 amino acids in length. This domain showed a distant similarity to LEA-2 domains [1].
PF08613.15	1739	811	928	356.359	1382.64	455	455	227.58	PF08613	Cyclin	This family includes many different cyclin proteins. Members include the G1/S-specific cyclin pas1 [1], and the phosphate system cyclin PHO80/PHO85 [2].
PF00046.33	1936	810	1126	396.729	1539.27	413	413	204.17	PF00046	Homeodomain	NULL
PF01585.27	1415	800	615	289.964	1125.04	510	510	275.9	PF01585	G-patch	This domain is found in a number of RNA binding proteins, and is also found in proteins that contain RNA binding domains. This suggests that this domain may have an RNA binding function. This domain has seven highly conserved glycines.
PF00734.22	1008	786	222	206.561	801.439	579	579	380.52	PF00734	CBM_1	NULL
PF00672.29	1867	742	1125	382.589	1484.41	359	359	193.94	PF00672	HAMP	NULL
PF00575.27	1300	728	572	266.398	1033.6	462	462	273.27	PF00575	S1	The S1 domain occurs in a wide range of RNA associated proteins. It is structurally similar to cold shock protein which binds nucleic acids. The S1 domain has an OB-fold structure.
PF00512.29	1820	724	1096	372.958	1447.04	351	351	194.12	PF00512	HisKA	Dimerisation and phospho-acceptor domain of histidine kinases.
PF01363.25	1297	713	584	265.784	1031.22	447	447	268.26	PF01363	FYVE	The FYVE zinc finger is named after four proteins that it has been found in: Fab1, YOTB/ZK632.12, Vac1, and EEA1. The FYVE finger has been shown to bind two Zn++ ions [1]. The FYVE finger has eight potential zinc coordinating cysteine positions. Many members of this family also include two histidines in a motif R+HHC+XCG, where + represents a charged residue and X any residue. We have included me…
PF03142.19	1818	710	1108	372.548	1445.45	337	337	190.58	PF03142	Chitin_synth_2	Members of this family are fungal chitin synthase EC:2.4.1.16 enzymes. They catalyse chitin synthesis as follows: UDP-N-acetyl-D-glucosamine + {(1,4)-(N-acetyl-beta-D-glucosaminyl)}(N) <=> UDP + {(1,4)-(N-acetyl-beta-D-glucosaminyl)}(N+1).
PF02854.23	997	708	289	204.307	792.693	504	504	346.54	PF02854	MIF4G	MIF4G is named after Middle domain of eukaryotic initiation factor 4G (eIF4G). Also occurs in NMD2p and CBP80. The domain is rich in alpha-helices and may contain multiple alpha-helical repeats. In eIF4G, this domain binds eIF4A, eIF3, RNA and DNA [1].
PF00618.24	1294	684	610	265.169	1028.83	419	419	257.95	PF00618	RasGEF_N	A subset of guanine nucleotide exchange factor for Ras-like small GTPases appear to possess this motif/domain N-terminal to the RasGef (Cdc25-like) domain.
PF00501.32	6497	671	5826	1331.38	5165.62	660	-660	50.4	PF00501	AMP-binding	NULL
PF00428.23	746	670	76	152.872	593.128	517	517	438.28	PF00428	Ribosomal_60s	This family includes archaebacterial L12, eukaryotic P0, P1 and P2.
PF10342.13	1237	668	569	253.488	983.512	415	415	263.52	PF10342	Kre9_KNH	This entry represents the N-terminal Ig-like domain found in a family of serine- threonine-rich membrane-anchored proteins, anchored by glycosyl-phosphatidylinositol. This family includes Kre9. In A. fumigatus these proteins play a role in fungal cell wall organisation [2]. In Lentinula edodes this family is involved in fruiting body formation, and may have a more general role in signalling in ot…
PF00130.26	1238	662	576	253.693	984.307	408	408	260.95	PF00130	C1_1	This domain is also known as the Protein kinase C conserved region 1 (C1) domain.
PF00786.32	975	640	335	199.799	775.201	440	440	320.32	PF00786	PBD	Small domains that bind Cdc42p- and/or Rho-like small GTPases. Also known as the Cdc42/Rac interactive binding (CRIB).
PF01556.22	1021	638	383	209.225	811.775	429	429	304.93	PF01556	DnaJ_C	This family consists of the C terminal region of the DnaJ protein. It is always found associated with Pfam:PF00226 and Pfam:PF00684. DnaJ is a chaperone associated with the Hsp70 heat-shock system involved in protein folding and renaturation after stress. The two C-terminal domains CTDI and CTDII, both incorporated in this family are necessary for maintaining the J-domains in their specific relat…
PF12763.11	1273	637	636	260.866	1012.13	376	376	244.19	PF12763	EF-hand_4	This is an efhand family from the N-terminal of actin cytoskeleton-regulatory complex END3 and similar proteins from fungi and closely related species.
PF00632.29	1489	625	864	305.129	1183.87	320	320	204.83	PF00632	HECT	The name HECT comes from Homologous to the E6-AP Carboxyl Terminus.
PF00641.22	863	611	252	176.848	686.152	434	434	345.5	PF00641	zf-RanBP	NULL
PF13086.10	1761	607	1154	360.867	1400.13	246	246	168.21	PF13086	AAA_11	This family of domains contain a P-loop motif that is characteristic of the AAA superfamily. Many of the proteins in this family are conjugative transfer proteins.
PF00339.33	1626	602	1024	333.203	1292.8	269	269	180.67	PF00339	Arrestin_N	Ig-like beta-sandwich fold. Scop reports duplication with C-terminal domain.
PF01545.25	1163	601	562	238.324	924.676	363	363	252.18	PF01545	Cation_efflux	Members of this family are integral membrane proteins, that are found to increase tolerance to divalent metal ions such as cadmium, zinc, and cobalt. These proteins are thought to be efflux pumps that remove these ions from cells.
PF01846.23	828	600	228	169.675	658.325	430	430	353.62	PF01846	FF	This domain has been predicted to be involved in protein-protein interaction [1]. This domain was recently shown to bind the hyperphosphorylated C-terminal repeat domain of RNA polymerase II, confirming its role in protein-protein interactions [2].
PF00447.21	1237	591	646	253.488	983.512	338	338	233.15	PF00447	HSF_DNA-bind	NULL
PF00027.33	1503	586	917	307.998	1195	278	278	190.26	PF00027	cNMP_binding	This domain sensor domain can bind cAMP, cGMP, c-di-GMP, oxygen and 2-oxoglutarate (Matilla et. al., FEMS Microbiology Reviews, fuab043, 45, 2021, 1. https://doi.org/10.1093/femsre/fuab043).
PF00564.28	1161	585	576	237.914	923.086	347	347	245.89	PF00564	PB1	NULL
PF02671.25	999	582	417	204.717	794.283	377	377	284.29	PF02671	PAH	This family contains the paired amphipathic helix repeat. The family contains the yeast SIN3 gene Swiss:P22579 (also known as SDI1) that is a negative regulator of the yeast HO gene [1]. This repeat may be distantly related to the helix-loop-helix motif, which mediate protein-protein interactions.
PF01699.28	1836	579	1257	376.237	1459.76	203	203	153.89	PF01699	Na_Ca_ex	This is a family of sodium/calcium exchanger integral membrane proteins. This family covers the integral membrane regions of the proteins. Sodium/calcium exchangers regulate intracellular Ca2+ concentrations in many cells; cardiac myocytes, epithelial cells, neurons retinal rod photoreceptors and smooth muscle cells [2]. Ca2+ is moved into or out of the cytosol depending on Na+ concentration [2].…
PF07717.20	1333	577	756	273.161	1059.84	304	304	211.23	PF07717	OB_NTP_bind	This family is found towards the C-terminus of the DEAD-box helicases (Pfam:PF00270). In these helicases it is apparently always found in association with Pfam:PF04408. There do seem to be a couple of instances where it occurs by itself - e.g. Swiss:Q84VZ2. The structure PDB:3i4u adopts an OB-fold. helicases (Pfam:PF00270). In these helicases it is apparently always found in association with Pfam…
PF01344.29	1174	571	603	240.578	933.422	330	330	237.34	PF01344	Kelch_1	The kelch motif was initially discovered in Kelch (Swiss:Q04652). In this protein there are six copies of the motif. It has been shown that Swiss:Q04652 is related to Galactose Oxidase [1] for which a structure has been solved [2]. The kelch motif forms a beta sheet. Several of these sheets associate to form a beta propeller structure as found in Pfam:PF00064, Pfam:PF00400 and Pfam:PF00415.
PF07716.19	1213	565	648	248.57	964.43	316	316	227.3	PF07716	bZIP_2	NULL
PF03372.27	1836	563	1273	376.237	1459.76	187	187	149.64	PF03372	Exo_endo_phos	This large family of proteins includes magnesium dependent endonucleases and a large number of phosphatases involved in intracellular signalling [1]. This family includes: AP endonuclease proteins EC:4.2.99.18 e.g Swiss:P27695, DNase I proteins EC:3.1.21.1 e.g. Swiss:P24855, Synaptojanin an inositol-1,4,5-trisphosphate phosphatase EC:3.1.3.56 Swiss:O43426, Sphingomyelinase EC:3.1.4.12 Swiss:P1188…
PF01412.22	1142	557	585	234.021	907.979	323	323	238.01	PF01412	ArfGap	Putative zinc fingers with GTPase activating proteins (GAPs) towards the small GTPase, Arf. The GAP of ARD1 stimulates GTPase hydrolysis for ARD1 but not ARFs.
PF01369.24	996	541	455	204.102	791.898	337	337	265.06	PF01369	Sec7	The Sec7 domain is a guanine-nucleotide-exchange-factor (GEF) for the Pfam:PF00025 family [2].
PF04408.27	1281	539	742	262.505	1018.5	276	276	205.33	PF04408	HA2_N	The helicase associated domain (HA2) has an all alpha-helical fold and consists of a N-terminal winged-helix (WH) domain and a C-terminal degenerate helical-bundle domain, referred to as the ratchet-like domain [1,2,3]. These domains collaborate with RecA domains at the N-terminal in completing an RNA binding channel to allow the helicases to keep a stable grip on the RNA [3] and assure its corre…
PF00063.25	1462	537	925	299.596	1162.4	237	237	179.24	PF00063	Myosin_head	NULL
PF00515.32	1746	534	1212	357.794	1388.21	176	176	149.25	PF00515	TPR_1	NULL
PF02181.27	639	527	112	130.945	508.055	396	396	402.46	PF02181	FH2	NULL
PF05739.23	1132	525	607	231.972	900.028	293	293	226.32	PF05739	SNARE	Most if not all vesicular membrane fusion events in eukaryotic cells are believed to be mediated by a conserved fusion machinery, the SNARE [soluble N-ethylmaleimide-sensitive factor (NSF) attachment protein (SNAP) receptors] machinery. The SNARE domain is thought to act as a protein-protein interaction module in the assembly of a SNARE protein complex [1].
PF00782.24	1334	522	812	273.366	1060.63	249	249	190.95	PF00782	DSPc	Ser/Thr and Tyr protein phosphatases. The enzyme's tertiary fold is highly similar to that of tyrosine-specific phosphatases, except for a "recognition" region [2].
PF02893.24	982	518	464	201.233	780.767	317	317	257.41	PF02893	GRAM	The GRAM domain is found in in glucosyltransferases, myotubularins and other putative membrane-associated proteins. Note the alignment is lacking the last two beta strands and alpha helix.
PF00250.22	976	511	465	200.004	775.996	311	311	255.5	PF00250	Forkhead	NULL
PF01422.21	778	505	273	159.429	618.571	346	346	316.76	PF01422	zf-NF-X1	This domain is presumed to be a zinc binding domain. The following pattern describes the zinc finger. C-X(1-6)-H-X-C-X3-C(H/C)-X(3-4)-(H/C)-X(1-10)-C Where X can be any amino acid, and numbers in brackets indicate the number of residues. Two position can be either his or cys. This family includes Swiss:P40798, Swiss:Q12986 and Swiss:P53971. The zinc fingers in Swiss:Q12986 bind to DNA [1].
PF02845.20	833	501	332	170.7	662.3	330	330	293.5	PF02845	CUE	CUE domains have been shown to bind ubiquitin [3-4]. It has been suggested that CUE domains are related to Pfam:PF00627 [4] and this has been confirmed by the structure of the domain [5]. CUE domains also occur in two protein of the IL-1 signal transduction pathway, tollip and TAB2 [2].
PF00433.28	1049	501	548	214.963	834.037	286	286	233.06	PF00433	Pkinase_C	NULL
PF07647.21	885	497	388	181.356	703.644	316	316	274.05	PF07647	SAM_2	NULL
PF01602.24	1581	497	1084	323.981	1257.02	173	173	153.4	PF01602	Adaptin_N	This family consists of the N terminal region of various alpha, beta and gamma subunits of the AP-1, AP-2 and AP-3 adaptor protein complexes. The adaptor protein (AP) complexes are involved in the formation of clathrin-coated pits and vesicles [1]. The N-terminal region of the various adaptor proteins (APs) is constant by comparison to the C-terminal which is variable within members of the AP-2 f…
PF13087.10	1524	495	1029	312.301	1211.7	183	183	158.5	PF13087	AAA_12	This family of domains contain a P-loop motif that is characteristic of the AAA superfamily. Many of the proteins in this family are conjugative transfer proteins.
PF11754.12	1506	491	1015	308.612	1197.39	182	182	159.1	PF11754	Velvet	The velvet factor is conserved in many fungal species and is found to have gained different roles depending on the organism's need, expanding the conserved role in developmental programmes [1]. The velvet factor orthologues can be adapted to the fungal-specific life cycle and may be involved in diverse functions such as sclerotia formation and toxin production, as in A. parasiticus [2], nutrition…
PF00704.32	1588	491	1097	325.416	1262.58	166	166	150.88	PF00704	Glyco_hydro_18	NULL
PF00622.32	1606	490	1116	329.105	1276.9	161	161	148.89	PF00622	SPRY	SPRY Domain is named from SPla and the RYanodine Receptor and it is found in many eukaryotic proteins with a wide range of functions. It is a protein-interaction module involved in many important signalling pathways like RNA processing, regulation of histone H3 methylation, innate immunity or embryonic development [1,2,3,4]. It can be divided into 11 subfamilies based on amino acid sequence simil…
PF06371.17	577	487	90	118.24	458.76	369	369	411.87	PF06371	Drf_GBD	This domain is bound to by GTP-attached Rho proteins, leading to activation of the Drf protein.
PF02752.26	1413	487	926	289.555	1123.45	197	197	168.19	PF02752	Arrestin_C	Ig-like beta-sandwich fold. Scop reports duplication with N-terminal domain.
PF01476.24	842	483	359	172.544	669.456	310	310	279.93	PF01476	LysM	The LysM (lysin motif) domain is about 40 residues long. It is found in a variety of enzymes involved in bacterial cell wall degradation [1]. This domain may have a general peptidoglycan binding function. The structure of this domain is known [2].
PF03031.22	1333	479	854	273.161	1059.84	206	206	175.35	PF03031	NIF	This family contains a number of NLI interacting factor isoforms (eg. Swiss:Q9PTJ8) and also an N-terminal regions of RNA polymerase II CTC phosphatase (Swiss:Q9Y5BO) and FCP1 serine phosphatase (Swiss:Q9PT70). This region has been identified as the minimal phosphatase domain [1].
PF01833.28	638	471	167	130.74	507.26	340	340	360.26	PF01833	TIG	This family consists of a domain that has an immunoglobulin like fold. These domains are found in cell surface receptors such as Met and Ron as well as in intracellular transcription factors where it is involved in DNA binding. CAUTION: This family does not currently recognise a significant number of members.
PF00569.21	1125	462	663	230.537	894.463	231	231	200.4	PF00569	ZZ	Zinc finger present in dystrophin, CBP/p300. ZZ in dystrophin binds calmodulin. Putative zinc finger; binding not yet shown. Four to six cysteine residues in its sequence are responsible for coordinating zinc ions, to reinforce the structure [2].
PF00097.29	1232	448	784	252.464	979.536	196	196	177.45	PF00097	zf-C3HC4	The C3HC4 type zinc-finger (RING finger) is a cysteine-rich domain of 40 to 60 residues that coordinates two zinc ions, and has the consensus sequence: C-X2-C-X(9-39)-C-X(1-3)-H-X(2-3)-C-X2-C-X(4-48)-C-X2-C where X is any amino acid [1]. Many proteins containing a RING finger play a key role in the ubiquitination pathway [2].
PF00684.23	713	445	268	146.109	566.891	299	299	304.57	PF00684	DnaJ_CXXCXGXG	The central cysteine-rich (CR) domain of DnaJ proteins contains four repeats of the motif CXXCXGXG where X is any amino acid. The isolated cysteine rich domain folds in zinc dependent fashion. Each set of two repeats binds one unit of zinc. Although this domain has been implicated in substrate binding, no evidence of specific interaction between the isolated DNAJ cysteine rich domain and various …
PF00789.24	954	439	515	195.495	758.505	244	244	224.56	PF00789	UBX	This domain is present in ubiquitin-regulatory proteins and is a general Cdc48-interacting module [2].
PF00533.30	1034	435	599	211.889	822.111	223	223	205.3	PF00533	BRCT	The BRCT domain is found predominantly in proteins involved in cell cycle checkpoint functions responsive to DNA damage. The BRCT domain of XRCC1 forms a homodimer in the crystal structure. This suggests that pairs of BRCT domains associate as homo- or heterodimers. BRCT domains are often found as tandem-repeat pairs [2]. Structures of the BRCA1 BRCT domains revealed a basis for a widely utilised…
PF00615.23	1235	435	800	253.078	981.922	182	182	171.88	PF00615	RGS	RGS family members are GTPase-activating proteins for heterotrimeric G-protein alpha-subunits.
PF02809.24	801	433	368	164.142	636.858	269	269	263.8	PF02809	UIM	This motif is called the ubiquitin interaction motif. One of the proteins containing this motif is a receptor for poly-ubiquitination chains for the proteasome [1]. This motif has a pattern of conservation characteristic of an alpha helix.
PF08550.14	621	432	189	127.256	493.744	305	305	339.47	PF08550	DUF1752	This is a family of fungal proteins of unknown function. This short section domain is bounded by two highly conserved tryptophans. The family contains Swiss:P34072 that is thought to be a negative regulator of RAS-cAMP pathway in S.cerevisiae. the Sch.pombe member is a GAF1 transcription factor Swiss:Q10280 that is also associated with the zinc finger family GATA Pfam:PF00320.
PF02839.18	496	424	72	101.641	394.359	322	322	417.15	PF02839	CBM_5_12	This short domain is found in many different glycosyl hydrolase enzymes, representing the carbohydrate-binding module family 5/12, including proteins such as chitinase A1, chitinase B, and endoglucanase. The domain has a carbohydrate-binding function and contains six aromatic groups that may be important for binding. These modules have a core structure consisting of a 3-stranded meander beta-shee…
PF06367.20	457	411	46	93.6493	363.351	317	317	438.87	PF06367	Drf_FH3	This region is found in the Formin-like and and diaphanous proteins [1,2].
PF01822.23	576	398	178	118.035	457.965	280	280	337.19	PF01822	WSC	This domain is involved in carbohydrate binding.
PF01798.22	608	398	210	124.592	483.408	273	273	319.44	PF01798	Nop	This family consists of various Pre RNA processing ribonucleoproteins. The function of the aligned region is unknown however it may be a common RNA or snoRNA or Nop1p binding domain. Nop5p (Nop58p) Swiss:Q12499 from yeast is the protein component of a ribonucleoprotein required for pre-18s rRNA processing and is suggested to function with Nop1p in a snoRNA complex [1]. Nop56p Swiss:O00567 and Nop…
PF03828.23	856	395	461	175.413	680.587	220	220	225.18	PF03828	PAP_assoc	This domain is found in poly(A) polymerases and has been shown to have polynucleotide adenylyltransferase activity [1][2][3][4]. Proteins in this family have been located to both the nucleus and the cytoplasm.
PF05653.18	1249	389	860	255.947	993.053	133	133	151.98	PF05653	Mg_trans_NIPA	NIPA (nonimprinted in Prader-Willi/Angelman syndrome) is a family of integral membrane proteins which function as magnesium transporters [1,2].
PF04433.21	844	387	457	172.954	671.046	214	214	223.76	PF04433	SWIRM	This SWIRM domain is a small alpha-helical domain of about 85 amino acid residues found in chromosomal proteins. It contains a helix-turn helix motif and binds to DNA [1].
PF02847.21	462	377	85	94.6739	367.326	282	282	398.21	PF02847	MA3	Domain in DAP-5, eIF4G, MA-3 and other proteins. Highly alpha-helical. May contain repeats and/or regions similar to MIF4G domains [1].
PF00003.26	1156	376	780	236.89	919.11	139	139	158.72	PF00003	7tm_3	This is a domain of seven transmembrane regions that forms the C-terminus of some subclass 3 G-coupled-protein receptors. It is often associated with a downstream cysteine-rich linker domain, NCD3G Pfam:PF07562, which is the human sweet-taste receptor, and the N-terminal domain, ANF_receptor Pfam:PF01094. The seven TM regions assemble in such a way as to produce a docking pocket into which such m…
PF02349.19	415	375	40	85.0426	329.957	290	290	440.96	PF02349	MSG	This is a novel repeat in Pneumocystis carinii Major surface glycoprotein (MSG) some members of the alignment have up to nine repeats of this family, the repeats containing several conserved cysteines. The MSG of P. carinii is an important protein in host-pathogen interactions [2]. Surface glycoprotein A Swiss:O59920 from Pneumocystis carinii is a main target for the host immune system, this prot…
PF00071.26	6200	372	5828	1270.52	4929.48	899	-899	29.28	PF00071	Ras	Includes sub-families Ras, Rab, Rac, Ral, Ran, Rap Ypt1 and more. Shares P-loop motif with GTP_EFTU, arf and myosin_head. See Pfam:PF00009 Pfam:PF00025, Pfam:PF00063. As regards Rab GTPases, these are important regulators of vesicle formation, motility and fusion. They share a fold in common with all Ras GTPases: this is a six-stranded beta-sheet surrounded by five alpha-helices [1].
PF00790.23	752	371	381	154.101	597.899	217	217	240.75	PF00790	VHS	Domain present in VPS-27, Hrs and STAM.
PF02889.20	869	370	499	178.077	690.923	192	192	207.78	PF02889	Sec63	This domain (also known as the Brl domain) is required for assembly of functional endoplasmic reticulum translocons [2].
PF02037.31	712	367	345	145.904	566.096	221	221	251.53	PF02037	SAP	The SAP (after SAF-A/B, Acinus and PIAS) motif is a putative DNA/RNA binding domain found in diverse nuclear and cytoplasmic proteins.
PF01424.26	552	365	187	113.117	438.883	252	252	322.68	PF01424	R3H	The name of the R3H domain comes from the characteristic spacing of the most conserved arginine and histidine residues. The function of the domain is predicted to be binding ssDNA.
PF00198.27	633	360	273	129.716	503.284	230	230	277.53	PF00198	2-oxoacid_dh	These proteins contain one to three copies of a lipoyl binding domain followed by the catalytic domain.
PF00780.26	875	355	520	179.307	695.693	176	176	197.98	PF00780	CNH	Domain found in NIK1-like kinase, mouse citron and yeast ROM1, ROM2. Unpublished observations.
PF02714.19	1001	352	649	205.127	795.873	147	147	171.6	PF02714	RSN1_7TM	RSN1_7TM is the seven transmembrane domain region of putative phosphate transporter [1,2]. The family is the 7TM region of osmosensitive calcium-permeable cation channels [3].
PF01805.24	599	350	249	122.748	476.252	227	227	285.14	PF01805	Surp	This domain is also known as the SWAP domain. SWAP stands for Suppressor-of-White-APricot. It has been suggested that these domains may be RNA binding [1].
PF01909.27	696	349	347	142.626	553.374	206	206	244.7	PF01909	NTP_transf_2	Members of this family belong to a large family of nucleotidyltransferases [1]. This family includes kanamycin nucleotidyltransferase (KNTase) which is a plasmid-coded enzyme responsible for some types of bacterial resistance to aminoglycosides. KNTase in-activates antibiotics by catalysing the addition of a nucleotidyl group onto the drug.
PF00319.22	629	348	281	128.896	500.104	219	219	269.99	PF00319	SRF-TF	NULL
PF01852.23	777	345	432	159.224	617.776	186	186	216.68	PF01852	START	NULL
PF09271.15	482	342	140	98.7723	383.228	243	243	346.25	PF09271	LAG1-DNAbind	Members of this family are found in various eukaryotic hypothetical proteins and in the DNA-binding protein LAG-1. They adopt a beta sandwich structure, with nine strands in two beta-sheets, in a Greek-key topology, and allow for DNA binding [1]. This domain is also known as RHR-N (Rel-homology region) as it related to Rel domain proteins.
PF02020.22	629	342	287	128.896	500.104	213	213	265.33	PF02020	W2	This domain of unknown function is found at the C-terminus of several translation initiation factors [1].
PF07885.20	723	338	385	148.159	574.841	190	190	228.13	PF07885	Ion_trans_2	This family includes the two membrane helix type ion channels found in bacteria.
PF09729.13	887	338	549	181.766	705.234	156	156	185.95	PF09729	Gti1_Pac2	In S. pombe the gti1 protein promotes the onset of gluconate uptake upon glucose starvation [1]. In S. pombe the Pac2 protein controls the onset of sexual development, by inhibiting the expression of ste11, in a pathway that is independent of the cAMP cascade [2].
PF07534.20	4040	337	3703	827.884	3212.12	491	-491	40.71	PF07534	TLD	This domain is predicted to be an enzyme [1] and is often found associated with Pfam:PF01476. It's structure consists of a beta-sandwich surrounded by two helices and two one-turn helices [2].
PF02535.26	1080	336	744	221.316	858.684	115	115	151.82	PF02535	Zip	The ZIP family consists of zinc transport proteins and many putative metal transporters. The main contribution to this family is from the Arabidopsis thaliana ZIP protein family these proteins are responsible for zinc uptake in the plant [1]. Also found within this family are C. elegans proteins of unknown function which are annotated as being similar to human growth arrest inducible gene product…
PF00083.28	4507	333	4174	923.583	3583.42	591	-591	36.06	PF00083	Sugar_tr	NULL
PF07529.17	429	327	102	87.9115	341.089	239	239	371.97	PF07529	HSA	This domain is predicted to bind DNA [1] and is often found associated with helicases. This region does not form a compact domain in the known structures.
PF08447.16	693	327	366	142.011	550.989	185	185	230.26	PF08447	PAS_3	The PAS fold corresponds to the structural domain that has previously been defined as PAS and PAC motifs [4]. The PAS fold appears in archaea, eubacteria and eukarya.
PF01504.22	710	325	385	145.495	564.505	180	180	223.38	PF01504	PIP5K	This family contains a region from the common kinase core found in the type I phosphatidylinositol-4-phosphate 5-kinase (PIP5K) family as described in [1]. The family consists of various type I, II and III PIP5K enzymes. PIP5K catalyses the formation of phosphoinositol-4,5-bisphosphate via the phosphorylation of phosphatidylinositol-4-phosphate a precursor in the phosphinositide signaling pathway.
PF04383.17	630	324	306	129.101	500.899	195	195	250.97	PF04383	KilA-N	The amino-terminal module of the D6R/N1R proteins defines a novel, conserved DNA-binding domain (the KilA-N domain) that is found in a wide range of proteins of large bacterial and eukaryotic DNA viruses. The KilA-N domain family also includes the previously defined APSES domain. The KilA-N and APSES domains may also share a common fold with the nucleic acid-binding modules of the LAGLIDADG nucle…
PF00656.26	650	323	327	133.199	516.801	190	190	242.49	PF00656	Peptidase_C14	NULL
PF00382.23	926	323	603	189.758	736.242	133	133	170.22	PF00382	TFIIB	NULL
PF00191.24	573	322	251	117.42	455.58	205	205	274.23	PF00191	Annexin	This family of annexins also includes giardin that has been shown to function as an annexin [1].
PF00583.29	3218	322	2896	659.439	2558.56	337	-337	48.83	PF00583	Acetyltransf_1	This family contains proteins with N-acetyltransferase functions such as Elp3-related proteins.
PF00610.25	651	317	334	133.404	517.596	184	184	237.62	PF00610	DEP	The DEP domain [1] is responsible for mediating intracellular protein targeting and regulation of protein stability in the cell [2-3]. The DEP domain is present in a number of signaling molecules, including Regulator of G protein Signaling (RGS) proteins, and has been implicated in membrane targeting [4-5]. New findings in yeast, however, demonstrate a major role for a DEP domain in mediating the…
PF04818.17	556	316	240	113.937	442.063	202	202	277.35	PF04818	CID	This domain binds to the phosphorylated C-terminal domain (CTD) of RNA polymerase II [1,2]. This domain is known as the CTD-interacting domain (CID).
PF01480.21	437	314	123	89.5509	347.449	224	224	350.64	PF01480	PWI	NULL
PF00616.23	896	314	582	183.61	712.39	130	130	171.01	PF00616	RasGAP	All alpha-helical domain that accelerates the GTPase activity of Ras, thereby "switching" it into an "off" position.
PF05383.21	460	308	152	94.2641	365.736	214	214	326.74	PF05383	La	This presumed domain is found at the N-terminus of La RNA-binding proteins as well as other proteins [1]. The function of this region is uncertain.
PF00788.27	500	306	194	102.461	397.539	204	204	298.65	PF00788	RA	RasGTP effectors (in cases of AF6, canoe and RalGDS); putative RasGTP effectors in other cases. Recent evidence (not yet in MEDLINE) shows that some RA domains do NOT bind RasGTP. Predicted structure [3] similar to that determined [1], and that of the RasGTP-binding domain of Raf kinase.
PF00561.24	3120	306	2814	639.356	2480.64	333	-333	47.86	PF00561	Abhydrolase_1	This catalytic domain is found in a very wide range of enzymes.
PF01189.21	807	304	503	165.372	641.628	139	139	183.83	PF01189	Methyltr_RsmB-F	This is the catalytic core of this SAM-dependent 16S ribosomal methyltransferase RsmB/F enzyme [1,2]. There is a catalytic cysteine residue at 180 in UniProtKB:Q5SII2, with another highly conserved cysteine at residue 230. It methylates the C(5) position of cytosine 2870 (m5C2870) in 25S rRNA [1,2].
PF00956.22	383	303	80	78.4851	304.515	225	225	386.06	PF00956	NAP	NAP proteins are involved in moving histones into the nucleus, nucleosome assembly and chromatin fluidity. They affect the transcription of many genes.
PF08156.17	379	301	78	77.6654	301.335	223	223	387.56	PF08156	NOP5NT	This N terminal domain is found in RNA-binding proteins of the NOP5 family [1].
PF00638.22	544	299	245	111.477	432.523	188	188	268.22	PF00638	Ran_BP1	NULL
PF09270.14	399	298	101	81.7638	317.236	216	216	364.46	PF09270	BTD	Members of this family of DNA binding domains adopt a beta-trefoil fold, that is, a capped beta-barrel with internal pseudo threefold symmetry. In the DNA-binding protein LAG-1, it also is the site of mutually exclusive interactions with NotchIC (and the viral protein EBNA2) and co-repressors (SMRT/N-Cor and CIR) [1].
PF01417.24	428	298	130	87.7066	340.293	210	210	339.77	PF01417	ENTH	The ENTH (Epsin N-terminal homology) domain is found in proteins involved in endocytosis and cytoskeletal machinery. The function of the ENTH domain is unknown.
PF00804.29	588	298	290	120.494	467.506	178	178	247.32	PF00804	Syntaxin	Syntaxins are the prototype family of SNARE proteins. They usually consist of three main regions - a C-terminal transmembrane region, a central SNARE domain which is characteristic of and conserved in all syntaxins (Pfam:PF05739), and an N-terminal domain that is featured in this entry. This domain varies between syntaxin isoforms; in syntaxin 1A (Swiss:O35526) it is found as three alpha-helices …
PF00233.23	676	297	379	138.527	537.473	158	158	214.4	PF00233	PDEase_I	NULL
PF04811.19	745	297	448	152.667	592.333	144	144	194.54	PF04811	Sec23_trunk	COPII-coated vesicles carry proteins from the endoplasmic reticulum to the Golgi complex. This vesicular transport can be reconstituted by using three cytosolic components containing five proteins: the small GTPase Sar1p, the Sec23p/24p complex, and the Sec13p/Sec31p complex. This domain is known as the trunk domain and has an alpha/beta vWA fold and forms the dimer interface.
PF04998.21	774	295	479	158.61	615.39	136	136	185.99	PF04998	RNA_pol_Rpb1_5	RNA polymerases catalyse the DNA dependent polymerisation of RNA. Prokaryotes contain a single RNA polymerase compared to three in eukaryotes (not including mitochondrial. and chloroplast polymerases). This domain, domain 5, represents the discontinuous cleft domain that is required to from the central cleft or channel where the DNA is bound [1,2].
PF01302.29	876	294	582	179.512	696.488	114	114	163.78	PF01302	CAP_GLY	Cytoskeleton-associated proteins (CAPs) are involved in the organisation of microtubules and transportation of vesicles and organelles along the cytoskeletal network. A conserved motif, CAP-Gly, has been identified in a number of CAPs, including CLIP-170 and dynactins. The crystal structure of Caenorhabditis elegans F53F4.3 protein Swiss:Q20728 CAP-Gly domain was recently solved [2]. The domain c…
PF00318.24	757	290	467	155.126	601.874	135	135	186.94	PF00318	Ribosomal_S2	NULL
PF08598.15	506	289	217	103.69	402.31	185	185	278.71	PF08598	Sds3	Repression of gene transcription is mediated by histone deacetylases containing repressor-co-repressor complexes, which are recruited to promoters of target genes via interactions with sequence-specific transcription factors. The co-repressor complex contains a core of at least seven proteins [1]. This family represents the conserved region found in Sds3, Dep1 and BRMS1-homologue p40 proteins.
PF04810.19	718	288	430	147.134	570.866	141	141	195.74	PF04810	zf-Sec23_Sec24	COPII-coated vesicles carry proteins from the endoplasmic reticulum to the Golgi complex. This vesicular transport can be reconstituted by using three cytosolic components containing five proteins: the small GTPase Sar1p, the Sec23p/24p complex, and the Sec13p/Sec31p complex. This domain is found to be zinc binding domain.
PF00514.27	3590	288	3302	735.669	2854.33	448	-448	39.15	PF00514	Arm	Approx. 40 amino acid repeat. Tandem repeats form super-helix of helices that is proposed to mediate interaction of beta-catenin with its ligands. CAUTION: This family does not contain all known armadillo repeats.
PF02205.24	293	287	6	60.0421	232.958	227	227	478	PF02205	WH2	The WH2 motif (for Wiskott Aldrich syndrome homology region 2) has been shown in WASP Swiss:P42768 and Scar1 (mammalian homologue) to be the region that interacts with actin.
PF01426.22	473	287	186	96.928	376.072	190	190	296.1	PF01426	BAH	This domain has been called BAH (Bromo adjacent homology) domain and has also been called ELM1 and BAM (Bromo adjacent motif) domain. The function of this domain is unknown but may be involved in protein-protein interaction [3].
PF08033.16	740	287	453	151.642	588.358	135	135	189.26	PF08033	Sec23_BS	NULL
PF00611.27	861	286	575	176.438	684.562	110	110	162.1	PF00611	FCH	Alignment extended from [1]. Highly alpha-helical. The cytosolic endocytic adaptor proteins in fungi carry this domain at the N-terminus; several of these have been referred to as muniscin proteins [2]. These N-terminal BAR, N-BAR, and EFC/F-BAR domains are found in proteins that regulate membrane trafficking events by inducing membrane tubulation. The domain dimerises into a curved structure tha…
PF04815.19	726	285	441	148.773	577.227	136	136	191.57	PF04815	Sec23_helical	COPII-coated vesicles carry proteins from the endoplasmic reticulum to the Golgi complex. This vesicular transport can be reconstituted by using three cytosolic components containing five proteins: the small GTPase Sar1p, the Sec23p/24p complex, and the Sec13p/Sec31p complex. This domain is composed of five alpha helices.
PF04410.18	328	284	44	67.2144	260.786	217	217	422.53	PF04410	Gar1	Gar1 is a small nucleolar RNP that is required for pre-mRNA processing and pseudouridylation [1]. It is co-immunoprecipitated with the H/ACA families of snoRNAs. This family represents the conserved central region of Gar1. This region is necessary and sufficient for normal cell growth, and specifically binds two snoRNAs snR10 and snR30. This region is also necessary for nucleolar targeting, and i…
PF02145.19	561	283	278	114.961	446.039	168	168	246.17	PF02145	Rap_GAP	NULL
PF10300.13	654	276	378	134.019	519.981	142	142	205.94	PF10300	Iml2-TPR_39	This is a family of proteins conserved from fungi to humans, including fungal Inclusion body clearance protein Iml2 protein, animal tetratricopeptide repeat protein 39A/B/C (TT39A/B/C) and some uncharacterised proteins. Members of this family carry a tetratricopeptide repeat Pfam:PF07719 at their C terminus. This entry includes Iml2 and its paralogue-YKR018C from S. cerevisiae; Iml2 localises to …
PF00773.23	758	276	482	155.331	602.669	121	121	177.69	PF00773	RNB	This domain is the catalytic domain of ribonuclease II [1].
PF02373.26	796	276	520	163.118	632.882	113	113	169.2	PF02373	JmjC	The JmjC domain belongs to the Cupin superfamily [3]. JmjC-domain proteins may be protein hydroxylases that catalyse a novel histone modification [4]. This is confirmed to be a hydroxylase: the human JmjC protein named Tyw5p unexpectedly acts in the biosynthesis of a hypermodified nucleoside, hydroxy-wybutosine, in tRNA-Phe by catalysing hydroxylation [5].
PF00106.29	5990	276	5714	1227.48	4762.52	951	-951	22.49	PF00106	adh_short	This family contains a wide variety of dehydrogenases.
PF08512.16	491	274	217	100.617	390.383	173	173	272.32	PF08512	Rttp106-like_middle	This Pleckstrin homology (PH) domain is found in the middle region of Rttp106, a histone chaperone involved in heterochromatin-mediated silencing [1]. It is also found in the final part of the middle domain of various FACT (facilitates chromatin transactions) complex subunits, such as Spt16 and either Pob3 (yeast) or the related SSRP1 (higher eukaryotes). This domain plays a role in DNA binding […
PF08766.15	610	274	336	125.002	484.998	149	149	219.2	PF08766	DEK_C	DEK is a chromatin associated protein that is linked with cancers and autoimmune disease. This domain is found at the C terminal of DEK and is of clinical importance since it can reverse the characteristic abnormal DNA-mutagen sensitivity in fibroblasts from ataxia-telangiectasia (A-T) patients [3]. The structure of this domain shows it to be homologous to the E2F/DP transcription factor family […
PF03330.22	815	271	544	167.011	647.989	104	104	162.26	PF03330	DPBB_1	Rare lipoprotein A (RlpA) contains a conserved region that has the double-psi beta-barrel (DPBB) fold [3,4]. The function of RlpA is not well understood, but it has been shown to act as a prc mutant suppressor in Escherichia coli [1]. The DPBB fold is often an enzymatic domain. The members of this family are quite diverse, and if catalytic this family may contain several different functions. Anot…
PF05965.18	460	261	199	94.2641	365.736	167	167	276.88	PF05965	FYRC	This region is normally found in the trithorax/ALL1 family proteins. It is similar to SMART:SM00542.
PF01851.26	684	261	423	140.167	543.833	121	121	186.21	PF01851	PC_rep	NULL
PF07738.17	618	257	361	126.642	491.358	130	130	202.93	PF07738	Sad1_UNC	The C. elegans UNC-84 protein is a nuclear envelope protein that is involved in nuclear anchoring and migration during development. The S. pombe Sad1 protein localises at the spindle pole body. UNC-84 and and Sad1 share a common C-terminal region, that is often termed the SUN (Sad1 and UNC) domain [1-2]. In mammals, the SUN domain is present in two proteins, Sun1 and Sun2 [1]. The SUN domain of S…
PF05773.26	611	256	355	125.207	485.793	131	131	204.46	PF05773	RWD	This domain was identified in WD40 repeat proteins and Ring finger domain proteins [1]. The function of this domain is unknown. GCN2 is the alpha-subunit of the only translation initiation factor (eIF2 alpha) kinase that appears in all eukaryotes. Its function requires an interaction with GCN1 via the domain at its N-terminus, which is termed the RWD domain [1] after three major RWD-containing pr…
PF00538.23	333	255	78	68.239	264.761	187	187	373.69	PF00538	Linker_histone	Linker histone H1 is an essential component of chromatin structure. H1 links nucleosomes into higher order structures Histone H1 is replaced by histone H5 in some cell types.
PF08711.15	538	254	284	110.248	427.752	144	144	230.39	PF08711	Med26	Mediator is a large complex of up to 33 proteins that is conserved from plants to fungi to humans - the number and representation of individual subunits varying with species {1-2]. It is arranged into four different sections, a core, a head, a tail and a kinase-activity part, and the number of subunits within each of these is what varies with species. Overall, Mediator regulates the transcription…
PF04950.16	383	252	131	78.4851	304.515	174	174	321.08	PF04950	RIBIOP_C	RIBIOP_C is a family of eukaryotic proteins from the C-terminus of pre-rRNA-processing protein or ribosome biogenesis proteins BMS1 and TSR1. These proteins act, in the nucleolus, as a molecular switch during maturation of the 40S ribosomal subunit [1,2]. This domain, domain IV of translation elongation factor selb, adopts the same fold as translation proteins such as domain II of GTP-elongation …
PF05057.18	590	251	339	120.904	469.096	130	130	207.6	PF05057	DUF676	This family of proteins are probably serine esterase type enzymes with an alpha/beta hydrolase fold.
PF04983.22	612	250	362	125.412	486.588	125	125	199.34	PF04983	RNA_pol_Rpb1_3	RNA polymerases catalyse the DNA dependent polymerisation of RNA. Prokaryotes contain a single RNA polymerase compared to three in eukaryotes (not including mitochondrial. and chloroplast polymerases). This domain, domain 3, represents the pore domain. The 3' end of RNA is positioned close to this domain. The pore delimited by this domain is thought to act as a channel through which nucleotides e…
PF00623.24	630	250	380	129.101	500.899	121	121	193.65	PF00623	RNA_pol_Rpb1_2	RNA polymerases catalyse the DNA dependent polymerisation of RNA. Prokaryotes contain a single RNA polymerase compared to three in eukaryotes (not including mitochondrial. and chloroplast polymerases). This domain, domain 2, contains the active site. The invariant motif -NADFDGD- binds the active site magnesium ion [1,2].
PF01163.26	442	247	195	90.5755	351.425	156	156	272.7	PF01163	RIO1	This is a family of atypical serine kinases which are found in archaea, bacteria and eukaryotes. Activity of Rio1 is vital in Saccharomyces cerevisiae for the processing of ribosomal RNA, as well as for proper cell cycle progression and chromosome maintenance. The structure of RIO1 has been determined [4].
PF02204.22	464	245	219	95.0837	368.916	150	150	257.67	PF02204	VPS9	This domain acts as a GDP-GTP exchange factor (GEF). It activates Rab GTPases by stimulating the release of GDP and allowing GTP to bind [1].
PF05000.21	617	245	372	126.437	490.563	119	119	193.77	PF05000	RNA_pol_Rpb1_4	RNA polymerases catalyse the DNA dependent polymerisation of RNA. Prokaryotes contain a single RNA polymerase compared to three in eukaryotes (not including mitochondrial. and chloroplast polymerases). This domain, domain 4, represents the funnel domain. The funnel contain the binding site for some elongation factors [1,2].
PF01751.26	437	244	193	89.5509	347.449	154	154	272.47	PF01751	Toprim	This is a conserved region from DNA primase. This corresponds to the Toprim domain common to DnaG primases, topoisomerases, OLD family nucleases and RecR proteins [1]. Both DnaG motifs IV and V are present in the alignment, the DxD (V) motif may be involved in Mg2+ binding and mutations to the conserved glutamate (IV) completely abolish DnaG type primase activity [1]. DNA primase EC:2.7.7.6 is a …
PF07653.21	409	243	166	83.813	325.187	159	159	289.93	PF07653	SH3_2	SH3 (Src homology 3) domains are often indicative of a protein involved in signal transduction related to cytoskeletal organisation. First described in the Src cytoplasmic tyrosine kinase Swiss:P12931. The structure is a partly opened beta barrel.
PF04997.16	578	242	336	118.445	459.555	124	124	204.31	PF04997	RNA_pol_Rpb1_1	RNA polymerases catalyse the DNA dependent polymerisation of RNA. Prokaryotes contain a single RNA polymerase compared to three in eukaryotes (not including mitochondrial. and chloroplast polymerases). This domain, domain 1, represents the clamp domain, which a mobile domain involved in positioning the DNA, maintenance of the transcription bubble and positioning of the nascent RNA strand [1,2].
PF02187.21	322	241	81	65.9848	256.015	175	175	365.24	PF02187	GAS2	The GAR2 domain is common in plakin family members and Gas2 family members. The GAR domain comprises around 57 amino acids and has been shown to bind to microtubules [1,2,3].
PF12906.11	497	241	256	101.846	395.154	139	139	236.63	PF12906	RINGv	NULL
PF01590.30	557	238	319	114.141	442.859	124	124	208.51	PF01590	GAF	This domain is present in cGMP-specific phosphodiesterases, adenylyl and guanylyl cyclases, phytochromes, FhlA and NifA. Adenylyl and guanylyl cyclases catalyse ATP and GTP to the second messengers cAMP and cGMP, respectively, these products up-regulating catalytic activity by binding to the regulatory GAF domain(s). The opposite hydrolysis reaction is catalysed by phosphodiesterase. cGMP-depende…
PF08142.16	326	236	90	66.8045	259.195	169	169	353.27	PF08142	AARP2CN	This domain is the central domain of AARP2. It is weakly similar to the GTP-binding domain of elongation factor TU [1].
PF05224.16	396	236	160	81.1491	314.851	155	155	290.82	PF05224	NDT80_PhoG	This family includes the DNA-binding region of NDT80 [1] as well as PhoG and its homologues. The family contains Swiss:Q05534 or VIB-1. VIB-1 is thought to be a regulator of conidiation in Neurospora crassa and shares a region of similarity to PHOG, a possible phosphate nonrepressible acid phosphatase in Aspergillus nidulans. It has been found that vib-1 is not the structural gene for nonrepressi…
PF07651.20	385	234	151	78.8949	306.105	155	155	296.6	PF07651	ANTH	AP180 is an endocytotic accessory proteins that has been implicated in the formation of clathrin-coated pits. The domain is involved in phosphatidylinositol 4,5-bisphosphate binding and is a universal adaptor for nucleation of clathrin coats [1,2].
PF01873.21	443	234	209	90.7804	352.22	143	143	257.76	PF01873	eIF-5_eIF-2B	This family includes the N terminus of eIF-5 Swiss:P55010, and the C terminus of eIF-2 beta Swiss:P20042. This region corresponds to the whole of the archaebacterial eIF-2 beta homologue. The region contains a putative zinc binding C4 finger.
PF05964.18	422	233	189	86.477	335.523	147	147	269.44	PF05964	FYRN	This region is normally found in the trithorax/ALL1 family proteins. It is similar to SMART:SM00541.
PF02149.23	430	233	197	88.1164	341.884	145	145	264.42	PF02149	KA1	NULL
PF02207.24	430	233	197	88.1164	341.884	145	145	264.42	PF02207	zf-UBR	This region is found in E3 ubiquitin ligases that recognise N-recognins [1].
PF01388.25	456	233	223	93.4444	362.556	140	140	249.35	PF01388	ARID	This domain is know as ARID for AT-Rich Interaction Domain [1], and also known as the BRIGHT domain [3].
PF03159.22	418	232	186	85.6573	332.343	146	146	270.85	PF03159	XRN_N	This family aligns residues towards the N-terminus of several proteins with multiple functions. The members of this family all appear to possess 5'-3' exonuclease activity EC:3.1.11.-. Thus, the aligned region may be necessary for 5' to 3' exonuclease function. The family also contains several Xrn1 and Xrn2 proteins. The 5'-3' exoribonucleases Xrn1p and Xrn2p/Rat1p function in the degradation and…
PF03097.22	500	232	268	102.461	397.539	130	130	226.43	PF03097	BRO1	This domain is found in a number proteins including Rhophilin Swiss:Q61085 and BRO1 Swiss:P48582. It is known to have a role in endosomal targeting. ESCRT-III subunit Snf7 binds to a conserved hydrophobic patch in the BRO1 domain that is required for protein complex formation and for the protein-sorting function of BRO1 [2].
PF03914.21	473	231	242	96.928	376.072	134	134	238.32	PF03914	CBF	NULL
PF03127.18	495	220	275	101.436	393.564	119	119	216.88	PF03127	GAT	The GAT domain is responsible for binding of GGA proteins to several members of the ARF family including ARF1 [1] and ARF3. The GAT domain stabilises membrane bound ARF1 in its GTP bound state, by interfering with GAP proteins [2].
PF02862.21	424	219	205	86.8869	337.113	132	132	252.05	PF02862	DDHD	The DDHD domain is 180 residues long and contains four conserved residues that may form a metal binding site. The domain is named after these four residues. This pattern of conservation of metal binding residues is often seen in phosphoesterase domains. This domain is found in retinal degeneration B proteins, as well as a family of probable phospholipases. It has been shown that this domain is fo…
PF04212.22	448	219	229	91.805	356.195	127	127	238.55	PF04212	MIT	The MIT domain forms an asymmetric three-helix bundle [3] and binds ESCRT-III (endosomal sorting complexes required for transport) substrates [2].
PF07524.17	387	217	170	79.3048	307.695	138	138	273.63	PF07524	Bromo_TP	This domain is predicted to bind DNA [1] and is often found associated with Pfam:PF00439 and in transcription factors. It has a histone-like fold.
PF08159.16	307	216	91	62.911	244.089	153	153	343.34	PF08159	NUC153	This small domain is found in a a novel nucleolar family [1].
PF02045.19	329	216	113	67.4193	261.581	149	149	320.38	PF02045	CBFB_NFYA	NULL
PF06428.15	455	216	239	93.2394	361.761	123	123	231.66	PF06428	Sec2p	In Saccharomyces cerevisiae, Sec2p is a GDP/GTP exchange factor for Sec4p, which is required for vesicular transport at the post-Golgi stage of yeast secretion [1].
PF00687.25	559	215	344	114.551	444.449	100	100	187.69	PF00687	Ribosomal_L1	This family includes prokaryotic L1 and eukaryotic L10.
PF00262.22	409	214	195	83.813	325.187	130	130	255.33	PF00262	Calreticulin	NULL
PF00183.22	534	214	320	109.428	424.572	105	105	195.56	PF00183	HSP90	NULL
PF06839.16	377	213	164	77.2555	299.744	136	136	275.71	PF06839	zf-GRF	This presumed zinc binding domain is found in a variety of DNA-binding proteins. It seems likely that this domain is involved in nucleic acid binding. It is named GRF after three conserved residues in the centre of the alignment of the domain. This zinc finger may be related to Pfam:PF01396.
PF05783.15	412	213	199	84.4278	327.572	129	129	252.29	PF05783	DLIC	This family consists of several eukaryotic dynein light intermediate chain proteins. The light intermediate chains (LICs) of cytoplasmic dynein consist of multiple isoforms, which undergo post-translational modification to produce a large number of species. DLIC1 is known to be involved in assembly, organisation, and function of centrosomes and mitotic spindles when bound to pericentrin [1,2]. DL…
PF01269.21	274	210	64	56.1486	217.851	154	154	374.01	PF01269	Fibrillarin	NULL
PF04855.16	382	210	172	78.2801	303.72	132	132	268.27	PF04855	SNF5	SNF5 is a component of the yeast SWI/SNF complex, which is an ATP-dependent nucleosome-remodelling complex that regulates the transcription of a subset of yeast genes. SNF5 is a key component of all SWI/SNF-class complexes characterised so far [1]. This family consists of the conserved region of SNF5, including a direct repeat motif. SNF5 is essential for the assembly promoter targeting and chrom…
PF00568.27	233	209	24	47.7468	185.253	161	161	437.73	PF00568	WH1	WASp Homology domain 1 (WH1) domain. WASP is the protein that is defective in Wiskott-Aldrich syndrome (WAS). The majority of point mutations occur within the amino- terminal WH1 domain. The metabotropic glutamate receptors mGluR1alpha and mGluR5 bind a protein called homer, which is a WH1 domain homologue [2]. A subset of WH1 domains has been termed a "EVH1" domain [3] and appear to bind a polyp…
[truncated: 297 more rows]

## Sheet: complexLCR_outside_domain_phylu
Family Name		Ascomycota	Basidiomycota	Glomeromycotina	Mortierellomycotina	Mucoromycotina	Neocallimastigomycotina	Entomophthoromycota	Chytridiomycota	Kickxellomycotina	Microsporidia	Olpidiomycota	Rozellomycota	Sum	Sum
Zn_clus	PF00172	437	219	0	1024	636	0	0	0	0	0	0	0	0	2316
DEAD	PF00270	328	250	0	1520	584	0	33	218	120	59	16	12	0	3194
Fungal_trans	PF04082	306	158	0	1102	0	0	0	0	0	0	0	0	0	1566
[truncated: 39 more rows]

## Sheet: complexLCRs_inside_domain_phylu
Family Name		Ascomycota	Basidiomycota	Glomeromycotina	Mortierellomycotina	Mucoromycotina	Neocallimastigomycotina	Entomophthoromycota	Chytridiomycota	Kickxellomycotina	Microsporidia	Olpidiomycota	Rozellomycota	Blastocladiomycota	Sum
[truncated: 59 more rows]

[truncated: 2 more sheets: homopolymerLCR_outside_domain_p, homopolymerLCR_inside_domain_ph]
